# Supplementary material for: Circulating miRNAs profiles in tourette syndrome: molecular data and clinical implications
Source: Mol Brain. 2015 Jul 25;8:44. doi: 10.1186/s13041-015-0133-y (PMC4513635; doi:10.1186/s13041-015-0133-y)
Supplement: Additional file 1: — Delta Ct obtained by global median normalization method for TLDA Panel A and B. (XLSX 72 kb) [file 13041_2015_133_MOESM1_ESM.xlsx]

## Sheet: Panel A
Detector	NC 1 A	NC 2 A	NC 3 A	TS 1 A	TS 2 A	TS 3 A	TS 4 A	TS 5 A	TS 6 A
ath-miR159a-000338	12.7874	5.67627	12.2221	13.0738	12.9367	13.6495	12.1287	1.42776	10.6433
hsa-let-7a-000377	-2.26574	-2.98801	-1.73692	-1.91167	-1.09068	-0.442228	1.77123	11.0498	1.8753
hsa-let-7b-002619	-3.09808	-3.4051	-3.61994	-4.12478	-3.10345	-3.25037	-2.78231	-4.28033	-3.50825
hsa-let-7c-000379	3.10894	2.51133	1.90694	1.90578	2.77733	2.79144	3.09102	1.87905	2.48892
hsa-let-7d-002283	-0.727416	-0.485074	-1.01643	-0.305814	-0.47067	-0.416326	-0.615229	0.958796	-0.169849
hsa-let-7e-002406	-4.23088	-3.22619	-3.87787	-3.79095	-3.32036	-3.1002	-2.89622	-2.05795	-3.03314
hsa-let-7f-000382	-2.19755	-2.34384	-4.82095	-4.95947	12.9367	-2.47383	-6.20237	11.0498	2.07017
hsa-let-7g-002282	-2.26684	-1.9942	-2.41305	-3.03366	-1.99842	-2.36448	-2.51658	-0.982526	-2.17913
hsa-miR-100-000437	12.7874	13.6938	12.2221	13.0738	12.9367	6.56498	12.1287	11.0498	11.1508
hsa-miR-1-002222	1.32909	3.61876	12.2221	1.26458	3.09466	2.28535	1.97222	8.02891	3.32914
hsa-miR-101-002253	2.5927	2.7049	1.53995	1.75503	1.56269	1.67761	4.69515	2.46031	2.43016
hsa-miR-103-000439	-1.88827	-1.95603	-2.84689	-2.18417	-1.66883	-2.01494	-2.23535	-0.689332	-1.75852
hsa-miR-105-002167	12.7874	13.6938	12.2221	13.0738	12.9367	13.6495	12.1287	11.0498	12.5677
hsa-miR-106a-002169	-6.25169	-5.73807	-6.43542	-6.18991	-6.58529	-6.3703	-6.21659	-7.21113	-6.51464
hsa-miR-106b-000442	-1.62112	-1.83747	-2.19	-2.19119	-2.80774	-2.39018	-2.09012	-2.97248	-2.49034
hsa-miR-107-000443	3.35019	1.96694	2.06041	2.91943	3.92259	5.47522	2.87002	11.0498	5.24742
hsa-miR-10a-000387	2.49566	2.9473	2.24925	1.67834	3.57134	3.41975	2.97333	1.01026	2.5306
hsa-miR-10b-002218	7.27804	5.75444	12.2221	13.0738	12.9367	13.6495	12.1287	11.0498	12.5677
hsa-miR-122-002245	-1.7806	-1.33975	-2.30256	-2.96668	-2.97682	-1.51163	-2.95071	-4.90015	-3.0612
hsa-miR-125a-3p-002199	7.73852	8.41846	6.88793	8.02976	5.90138	9.71211	6.51234	5.25988	7.0831
hsa-miR-125a-5p-002198	-0.245425	1.11778	-0.857437	-0.590314	1.58517	1.67967	0.604677	2.8916	1.23416
hsa-miR-125b-000449	2.14074	0.708148	1.234	0.788293	2.60801	2.89237	1.44843	0.30128	1.60768
hsa-miR-126-002228	-6.85229	-6.75341	-6.76925	-7.62893	-6.08146	-7.07877	-7.05174	-6.04888	-6.77796
hsa-miR-127-000452	0.751166	0.904792	-0.06241	-0.711551	0.527401	0.015333	0.082753	1.58324	0.299436
hsa-miR-127-5p-002229	12.7874	13.6938	12.2221	13.0738	12.9367	13.6495	12.1287	11.0498	12.5677
hsa-miR-128a-002216	2.55292	2.43175	3.47353	2.20105	2.00969	2.78059	3.1162	1.67765	2.35704
hsa-miR-129-000590	12.7874	13.6938	12.2221	13.0738	12.9367	13.6495	12.1287	11.0498	12.5677
hsa-miR-130a-000454	-0.614379	-0.766072	1.79652	0.225236	0.10438	-0.015333	-0.386845	-0.932258	-0.200964
hsa-miR-130b-000456	-1.57116	-0.910851	-0.802822	0.255107	-0.920728	-0.791454	-0.819976	-0.987033	-0.652817
hsa-miR-132-000457	-0.250146	-0.048478	0.268198	0.233512	0.418886	0.718691	0.386073	-1.37283	0.0768673
hsa-miR-133a-002246	-1.3868	-0.563136	1.27638	-1.53187	-0.575353	-0.529392	-0.616675	0.048606	-0.640937
hsa-miR-133b-002247	1.01575	5.36538	7.02514	2.78791	1.81812	4.03719	3.36371	11.0498	4.61135
hsa-miR-135a-000460	7.43913	13.6938	8.2178	5.52375	8.49135	6.96203	12.1287	6.68241	7.95764
hsa-miR-135b-002261	12.7874	5.5444	12.2221	9.9306	12.9367	13.6495	12.1287	6.81927	11.0929
hsa-miR-136-000592	12.7874	13.6938	12.2221	13.0738	12.9367	13.6495	12.1287	11.0498	12.5677
hsa-miR-138-002284	5.15799	2.68926	3.67319	3.68819	5.89067	4.09114	4.94407	2.13542	4.1499
hsa-miR-139-3p-002313	-1.1476	-0.18784	-1.96366	-0.511926	-0.45894	0.368259	0.056503	-0.016448	-0.11251
hsa-miR-139-5p-002289	-2.18392	-1.88248	-3.06639	-1.8083	-0.506873	-1.43782	-1.57969	-1.00829	-1.26819
hsa-miR-140-3p-002234	2.09982	0.856366	0.121445	1.04801	1.4317	0.792723	0.597491	-0.27843	0.7183
hsa-miR-141-000463	4.88487	3.08128	4.51038	4.07789	6.68385	5.4388	8.04958	4.11423	5.67287
hsa-miR-142-3p-000464	-2.20593	-2.46363	-1.77418	-2.40727	-2.59806	-2.5145	-2.77205	-1.1799	-2.29436
hsa-miR-142-5p-002248	7.90785	6.99063	7.8356	8.66482	7.15344	7.66221	8.95315	11.0498	8.69669
hsa-miR-143-002249	2.37172	1.49059	1.89392	1.65317	1.89073	1.77154	1.11057	1.95139	1.67548
hsa-miR-145-002278	-0.481986	-1.35826	-1.40145	-0.807571	-1.11772	-0.689167	-0.425667	2.012	-0.205626
hsa-miR-146a-000468	-6.88566	-6.35768	-6.67957	-6.46863	-6.43975	-6.99213	-7.06577	-6.34778	-6.66281
hsa-miR-146b-001097	-2.67941	-3.89952	-3.20179	-3.26325	-2.29163	-2.76143	-2.86819	-2.98036	-2.83297
hsa-miR-146b-3p-002361	3.98568	5.13125	5.41053	4.27669	6.90217	6.0926	3.77544	6.53656	5.51669
hsa-miR-147-000469	12.7874	5.26441	12.2221	13.0738	-25.3104	13.6495	4.56347	11.0498	3.40525
hsa-miR-147b-002262	12.7874	13.6938	12.2221	13.0738	12.9367	9.70548	12.1287	11.0498	11.7789
hsa-miR-148a-000470	-0.937352	-0.064475	-0.327709	-0.656514	-0.644262	-0.186499	-0.465106	-1.82818	-0.756113
hsa-miR-148b-000471	2.56664	3.03454	2.78593	3.07031	2.54893	2.55738	2.38525	2.80166	2.67271
hsa-miR-149-002255	12.7874	13.6938	4.57604	13.0738	12.9367	13.6495	12.1287	11.0498	12.5677
hsa-miR-150-000473	-5.58166	-6.35999	-6.45211	-5.48319	-5.88423	-4.9513	-5.428	-7.02143	-5.75363
hsa-miR-152-000475	4.84168	4.06031	6.1447	3.42844	3.92893	4.29493	5.12028	4.58671	4.27186
hsa-miR-154-000477	12.7874	13.6938	12.2221	13.0738	12.9367	8.79565	12.1287	11.0498	11.5969
hsa-miR-155-002623	-13.3044	-12.7299	-12.7919	-11.9196	-15.8904	-13.3791	-14.4317	-15.1058	-14.1453
hsa-miR-15a-000389	-0.912228	-1.42769	-1.78146	-2.60505	-1.12762	-0.367916	12.1287	11.0498	3.81558
hsa-miR-15b-000390	-2.75652	-2.72638	-3.01844	-3.63171	-3.38909	-2.62017	-2.7928	0.113524	-2.46405
hsa-miR-16-000391	-6.86905	-7.12921	-8.08426	-7.94838	-8.43139	-8.0532	-7.01192	-9.49108	-8.18719
hsa-miR-17-002308	-6.2329	-5.84611	-6.33245	-6.14318	-6.46023	-6.24995	-5.92442	-7.08916	-6.37339
hsa-miR-181a-000480	0.38873	0.942048	0.236569	0.475194	-1.00091	-0.187538	0.068067	1.04494	0.0799515
hsa-miR-181c-000482	3.66505	3.96534	4.55685	5.21364	3.66551	5.161	12.1287	-0.34319	5.16513
hsa-miR-182-002334	6.70715	7.43049	6.3372	5.06981	4.88685	6.4997	5.26453	7.04955	5.75409
hsa-miR-183-002269	6.23244	6.73184	3.87772	3.14553	4.11916	4.05746	2.37874	4.94806	3.72979
hsa-miR-184-000485	12.7874	8.30143	4.89322	13.0738	8.87619	13.6495	12.1287	4.26322	10.3983
hsa-miR-185-002271	-0.080844	-1.58045	-0.67326	-3.13457	-1.27177	-3.21762	-5.51164	-2.46208	-3.11954
hsa-miR-186-002285	-5.91527	-5.52369	-6.27764	-5.87745	-6.19559	-6.46152	-0.182009	-5.87007	-4.91733
hsa-miR-188-3p-002106	-19.1143	13.6938	12.2221	13.0738	12.9367	13.6495	12.1287	11.0498	12.5677
hsa-miR-18a-002422	0.058208	0.008088	0.15897	-0.118323	-0.129853	-0.122017	0.405614	-0.019418	0.0032007
hsa-miR-18b-002217	6.25079	13.6938	6.26095	4.61056	5.45418	4.00748	12.1287	5.1559	6.27136
hsa-miR-190-000489	5.72998	9.76791	4.8353	6.27366	5.02305	4.96235	12.1287	11.0498	7.88751
hsa-miR-191-002299	-7.27631	-6.633	-7.5312	-7.30682	-7.07809	-7.40398	7.34677	-6.24946	-4.13832
hsa-miR-192-000491	6.03417	4.11142	8.04828	4.20362	4.74902	4.75844	12.1287	3.03963	5.77588
hsa-miR-193a-3p-002250	12.7874	9.21642	12.2221	13.0738	7.88796	9.24588	-5.87195	11.0498	7.0771
hsa-miR-193a-5p-002281	-0.338355	0.548118	-0.861835	-0.241399	-0.188531	0.639166	12.1287	-1.75334	2.11691
hsa-miR-193b-002367	12.7874	-0.786155	-0.36893	-0.964469	0.931196	0.56418	12.1287	-2.24894	2.08213
hsa-miR-194-000493	12.7874	0.55104	-0.853231	-1.91106	12.9367	0.481751	-10.5771	0.649682	0.315993
hsa-miR-195-000494	-1.0653	-0.555541	-1.75392	-1.21829	-1.94556	-1.60722	-0.119779	-2.8225	-1.54267
hsa-miR-196b-002215	4.73888	0.351716	4.55438	2.63731	3.5142	4.37356	5.8749	7.15876	4.71175
hsa-miR-197-000497	-4.70048	-1.90451	-4.03565	-2.48587	-2.46494	-3.47407	-3.62799	-3.8871	-3.188
hsa-miR-198-002273	12.7874	13.6938	12.2221	13.0738	12.9367	13.6495	12.1287	11.0498	12.5677
hsa-miR-199a-000498	2.26779	4.28216	6.01947	4.62588	6.92558	4.37682	3.02506	11.0498	6.00063
hsa-miR-199a-3p-002304	-2.66312	-1.81682	-2.31745	-2.27903	-2.44541	-2.40628	-2.35079	-1.08102	-2.11251
hsa-miR-199b-000500	12.7874	6.57088	12.2221	8.12847	12.9367	13.6495	4.60546	1.01191	8.0664
hsa-miR-19a-000395	-3.5829	-3.35724	-4.24253	-4.07938	-4.07108	-4.20699	-3.2925	-5.27025	-4.18404
hsa-miR-19b-000396	-7.9047	-7.39127	-7.79799	-7.47844	-7.96144	-8.31344	-7.5618	-9.24704	-8.11243
hsa-miR-200a-000502	12.7874	1.58451	12.2221	13.0738	12.9367	13.6495	12.1287	11.0498	12.5677
hsa-miR-200b-002251	1.51052	-0.008088	1.57248	2.00246	1.30044	1.66908	2.20096	1.38824	1.71224
hsa-miR-200c-002300	0.351064	0.645139	-0.82711	-0.582473	0.186597	-0.058554	-0.657659	1.83966	0.145514
hsa-miR-202-002363	12.7874	13.6938	12.2221	13.0738	8.29835	8.19488	8.34903	7.34818	9.05284
hsa-miR-203-000507	2.79853	4.03202	4.4766	5.01898	4.00967	5.12668	4.45777	3.03159	4.32894
hsa-miR-204-000508	-13.0223	4.92438	12.2221	-12.7657	-12.9448	-12.6222	-13.5599	-16.2907	-13.6367
hsa-miR-205-000509	4.87679	4.08054	3.63807	8.05244	4.53587	13.6495	12.1287	2.98335	8.26997
hsa-miR-208-000511	12.7874	13.6938	12.2221	13.0738	12.9367	13.6495	12.1287	11.0498	12.5677
hsa-miR-208b-002290	12.7874	2.5191	8.65823	-5.83126	12.9367	13.6495	4.03022	4.23269	5.80357
hsa-miR-20a-000580	-5.15737	-4.95739	-5.78424	-5.64829	-4.98685	-5.65317	-3.78813	-6.74073	-5.36343
hsa-miR-20b-001014	-1.75151	-1.31762	-2.35901	-2.05746	-2.30666	-2.39228	-1.77721	-3.51668	-2.41006
hsa-miR-210-000512	-3.24804	-1.78178	-3.33407	-1.43953	-3.2778	-2.78373	-3.11398	-4.79459	-3.08193
hsa-miR-21-000397	-3.17133	-3.41556	-3.01051	-2.65277	-3.49677	-3.90612	-3.1353	-4.3253	-3.50325
hsa-miR-211-000514	12.7874	13.6938	12.2221	6.21141	12.9367	13.6495	12.1287	11.0498	11.1952
hsa-miR-212-000515	12.7874	-2.29104	12.2221	13.0738	12.9367	13.6495	12.1287	11.0498	12.5677
hsa-miR-214-002306	1.03479	-0.92525	-0.187387	0.784314	1.80658	1.10486	0.762945	-1.79701	0.532339
hsa-miR-215-000518	-1.86023	-3.37219	1.20005	1.96558	-2.56063	-1.70229	0.396079	-2.6306	-0.906373
hsa-miR-216a-002220	12.7874	13.6938	12.2221	13.0738	12.9367	13.6495	12.1287	11.0498	12.5677
hsa-miR-216b-002326	12.7874	13.6938	8.06818	13.0738	6.49145	13.6495	12.1287	5.56268	10.1812
hsa-miR-217-002337	12.7874	13.6938	12.2221	13.0738	12.9367	13.6495	12.1287	11.0498	12.5677
hsa-miR-218-000521	6.73516	5.56057	7.0224	7.7795	5.64583	5.48306	6.11519	3.06965	5.61865
hsa-miR-219-000522	12.7874	13.6938	12.2221	13.0738	12.9367	13.6495	12.1287	11.0498	12.5677
hsa-miR-219-1-3p-002095	12.7874	13.6938	12.2221	13.0738	12.9367	13.6495	12.1287	11.0498	12.5677
hsa-miR-219-2-3p-002390	12.7874	13.6938	12.2221	13.0738	12.9367	13.6495	12.1287	11.0498	12.5677
hsa-miR-220-000523	12.7874	13.6938	12.2221	13.0738	12.9367	13.6495	12.1287	11.0498	12.5677
hsa-miR-22-000398	12.7874	1.33382	12.2221	13.0738	3.4375	1.42544	4.93326	11.0498	6.78396
hsa-miR-220b-002206	12.7874	13.6938	12.2221	13.0738	12.9367	13.6495	12.1287	11.0498	12.5677
hsa-miR-220c-002211	12.7874	13.6938	12.2221	13.0738	12.9367	13.6495	12.1287	11.0498	12.5677
hsa-miR-221-000524	12.7874	-3.09621	-3.68156	-3.61542	-3.67735	-3.88804	12.1287	-1.96345	-0.203116
hsa-miR-222-002276	1.97682	1.33151	0.317927	2.76106	1.62691	1.69008	0.949773	3.00636	2.00683
hsa-miR-223-002295	-12.2456	-11.4347	-12.4327	-11.2835	-11.9202	-11.8942	-12.4041	-12.0267	-11.9058
hsa-miR-224-002099	2.30815	2.64796	2.74192	1.20395	2.9141	1.99678	1.94753	2.77274	2.16702
hsa-miR-23a-000399	2.61178	0.157567	12.2221	2.65218	12.9367	2.5229	-0.984772	11.0498	5.63536
hsa-miR-23b-000400	12.7874	13.6938	12.2221	13.0738	12.9367	13.6495	12.1287	11.0498	12.5677
hsa-miR-24-000402	-7.60301	-6.86751	-7.94845	-7.57101	-7.06996	-7.63647	-7.8202	-7.75335	-7.5702
hsa-miR-25-000403	-2.23069	-1.63705	-3.1361	-2.17099	-3.11014	-2.6896	-2.11533	-4.23771	-2.86475
hsa-miR-26a-000405	-4.3813	-4.57178	-4.42377	-4.71813	-4.34107	-4.41875	-4.50348	-2.533	-4.10289
hsa-miR-26b-000407	-2.23346	-2.63616	-2.71423	-2.92327	-2.81142	-2.94177	-1.98224	-2.84742	-2.70122
hsa-miR-27a-000408	-0.891599	-0.660565	-0.804659	-0.444061	-1.15141	-0.927389	-1.22835	-0.987319	-0.947707
hsa-miR-27b-000409	0.541167	0.790357	2.00333	1.15251	1.67246	1.27545	0.811451	0.020499	0.986475
hsa-miR-28-000411	1.78585	0.620613	0.957527	0.746219	1.58679	0.555573	0.869964	3.40197	1.4321
hsa-miR-28-3p-002446	-1.327	-0.712712	-1.42501	-1.38186	-0.789192	-0.890884	-1.99566	0.016448	-1.00823
hsa-miR-296-000527	0.577605	1.12351	0.35845	1.24821	0.8982	1.23317	0.311181	-1.09399	0.519353
hsa-miR-296-3p-002101	12.7874	13.6938	12.2221	13.0738	12.9367	13.6495	12.1287	11.0498	12.5677
hsa-miR-298-002190	12.7874	13.6938	12.2221	13.0738	12.9367	13.6495	12.1287	11.0498	12.5677
hsa-miR-299-3p-001015	12.7874	13.6938	12.2221	13.0738	12.9367	13.6495	12.1287	11.0498	12.5677
hsa-miR-299-5p-000600	12.7874	-11.2085	12.2221	13.0738	12.9367	13.6495	12.1287	11.0498	12.5677
hsa-miR-29a-002112	-0.625699	-1.34397	-0.987797	-1.11077	-1.42819	-1.08755	-1.8989	-1.83558	-1.4722
hsa-miR-29b-000413	2.30659	2.02698	3.88675	-0.237221	4.72364	13.6495	1.76126	7.89578	5.5586
hsa-miR-29c-000587	6.76301	5.22101	6.66089	7.03986	5.82264	6.5408	6.07541	5.86769	6.26928
hsa-miR-301-000528	0.253844	-0.494981	0.187334	0.036885	0.100589	0.099073	0.056241	0.72905	0.204368
hsa-miR-301b-002392	6.11675	5.53267	9.15348	7.78582	8.28017	5.46561	8.83078	4.58843	6.99016
hsa-miR-302a-000529	-15.1579	-12.2401	-15.104	-10.2038	-13.4812	-13.9367	-14.0552	-16.9454	-13.7244
hsa-miR-302b-000531	12.7874	13.6938	12.2221	13.0738	12.9367	13.6495	12.1287	11.0498	12.5677
hsa-miR-302c-000533	12.7874	13.6938	12.2221	13.0738	12.9367	13.6495	12.1287	11.0498	12.5677
hsa-miR-30b-000602	-4.45129	-4.00641	-4.45181	-5.26336	-4.14904	-4.297	-4.37819	-4.01345	-4.42021
hsa-miR-30c-000419	-5.26516	-4.35172	-5.48926	-5.62373	-5.2108	-5.14292	-5.33805	-3.81029	-5.02516
hsa-miR-31-002279	0.189967	0.807191	-22.3293	0.077617	-0.34944	0.176609	-0.044993	-0.890533	-0.206148
hsa-miR-320-002277	-5.34665	-4.67412	-5.84683	-5.17272	-5.56577	-5.49582	-6.27714	-6.69753	-5.84179
hsa-miR-32-002109	5.81694	13.6938	6.31005	2.75996	4.96939	3.74061	5.77255	11.0498	5.65847
hsa-miR-323-3p-002227	-5.28463	-12.0978	5.20839	-6.96012	1.09774	-12.3682	-8.98044	-13.1945	-8.0811
hsa-miR-324-3p-002161	1.28161	1.52625	0.066591	1.01487	0.694458	0.482481	0.119855	-0.387523	0.384828
hsa-miR-324-5p-000539	0.619952	0.576804	0.342192	1.02844	0.374331	1.59299	0.363597	1.4102	0.953912
hsa-miR-325-000540	12.7874	13.6938	12.2221	13.0738	12.9367	13.6495	12.1287	11.0498	12.5677
hsa-miR-326-000542	2.05802	2.87695	1.98156	2.99861	2.38564	2.94474	1.27125	0.569127	2.03387
hsa-miR-328-000543	-2.27082	-1.49134	-2.44281	-2.02217	-1.83977	-1.84582	-2.53353	-1.46766	-1.94179
hsa-miR-329-001101	12.7874	13.6938	-3.56463	13.0738	12.9367	13.6495	12.1287	11.0498	12.5677
hsa-miR-330-000544	1.8028	2.72409	1.98559	1.51032	1.08717	1.93726	1.18381	1.86403	1.51652
hsa-miR-330-5p-002230	12.7874	13.6938	12.2221	13.0738	12.9367	13.6495	12.1287	11.0498	12.5677
hsa-miR-331-000545	-2.24889	-1.82937	-2.25852	-2.42928	-2.36234	-2.86607	-2.83126	-1.25568	-2.34893
hsa-miR-331-5p-002233	12.7874	13.6938	12.2221	13.0738	12.9367	13.6495	-7.42091	11.0498	8.65778
hsa-miR-335-000546	-0.663499	0.252463	0.06241	-0.704232	-0.0466555	-0.93005	-0.412844	-0.572456	-0.533247
hsa-miR-337-5p-002156	12.7874	13.6938	12.2221	13.0738	12.9367	13.6495	12.1287	11.0498	12.5677
hsa-miR-338-3p-002252	4.86432	6.7872	3.53938	4.64016	5.31438	4.39137	5.06503	11.0498	6.09215
hsa-miR-339-3p-002184	1.52932	1.5016	1.77945	1.89267	1.98274	1.16908	0.550291	3.02569	1.72409
hsa-miR-339-5p-002257	-1.23331	-1.41736	-0.43494	-4.31603	-0.594263	-1.02992	-2.09634	11.0498	0.602655
hsa-miR-33b-002085	-11.6855	-12.6201	12.2221	-16.1429	-11.102	-11.6088	12.1287	11.0498	-3.13503
hsa-miR-340-002258	0.023881	1.12993	1.1624	0.024459	0.612943	0.534249	0.841066	0.752414	0.553026
hsa-miR-342-3p-002260	-3.82762	-0.951871	-5.00882	-3.29159	12.9367	-4.87123	-1.09231	11.0498	2.94627
hsa-miR-342-5p-002147	12.7874	13.6938	-16.3855	13.0738	-11.9841	-11.4297	-14.0643	-14.6528	-7.81141
hsa-miR-345-002186	4.81981	3.96802	3.87236	4.11578	4.88603	4.20676	3.16113	3.68403	4.01075
hsa-miR-346-000553	12.7874	13.6938	12.2221	13.0738	12.9367	13.6495	12.1287	11.0498	12.5677
hsa-miR-34a-000426	-0.077268	1.88627	2.57256	0.731046	1.91721	3.37007	0.412017	-1.05027	1.07602
hsa-miR-34c-000428	12.7874	13.6938	12.2221	13.0738	7.09291	13.6495	12.1287	7.00261	10.5895
hsa-miR-361-000554	-1.31206	0.209489	-0.30437	-0.644366	-0.89766	-1.12408	-0.802041	5.29534	0.365439
hsa-miR-362-001273	4.01666	3.86752	2.80413	4.08911	3.52044	3.51226	2.21815	5.0316	3.67431
hsa-miR-362-3p-002117	6.78292	6.43653	6.01516	6.51543	7.30566	7.22511	5.96285	3.63468	6.12875
hsa-miR-363-001271	4.78301	3.98011	3.34072	3.40571	3.51635	3.98509	5.02521	11.0498	5.39644
hsa-miR-365-001020	12.7874	13.6938	12.2221	13.0738	12.9367	13.6495	12.1287	6.09071	11.5759
hsa-miR-367-000555	12.7874	5.54991	12.2221	13.0738	12.9367	5.8391	12.1287	11.0498	11.0056
hsa-miR-369-3p-000557	7.31065	6.61095	12.2221	13.0738	8.8671	5.9424	12.1287	11.0498	10.2124
hsa-miR-369-5p-001021	12.7874	13.6938	12.2221	13.0738	12.9367	13.6495	12.1287	11.0498	12.5677
hsa-miR-370-002275	0.709821	-0.65853	-0.191894	-0.251409	-0.0910075	-0.679569	-0.861319	0.959386	-0.184784
hsa-miR-371-3p-002124	12.7874	13.6938	12.2221	13.0738	12.9367	13.6495	12.1287	11.0498	12.5677
hsa-miR-372-000560	12.7874	13.6938	12.2221	13.0738	12.9367	13.6495	12.1287	11.0498	12.5677
hsa-miR-373-000561	12.7874	13.6938	12.2221	13.0738	12.9367	13.6495	12.1287	11.0498	12.5677
hsa-miR-374-000563	-0.747475	-1.30898	-1.0208	-1.57504	-1.22012	-1.04426	-0.525769	0.148825	-0.843273
hsa-miR-375-000564	0.583436	-0.977795	1.68573	2.44032	1.91254	3.48328	2.16238	0.229962	2.0457
hsa-miR-376a-000565	0.685443	0.663528	0.572413	0.025411	0.46899	0.075544	-0.058337	0.557297	0.213781
hsa-miR-376b-001102	12.7874	13.6938	12.2221	13.0738	1.88788	13.6495	12.1287	2.60058	8.66809
hsa-miR-376c-002122	-1.26175	-1.53588	-1.18157	-2.08229	-1.38065	-2.59924	-1.8575	-1.14532	-1.813
hsa-miR-377-000566	12.7874	13.6938	12.2221	13.0738	12.9367	13.6495	12.1287	11.0498	12.5677
hsa-miR-380-3p-000569	12.7874	13.6938	12.2221	13.0738	12.9367	13.6495	12.1287	11.0498	12.5677
hsa-miR-381-000571	12.7874	13.6938	12.2221	13.0738	12.9367	13.6495	12.1287	11.0498	12.5677
hsa-miR-382-000572	0.791406	-1.02476	0.383944	0.247956	-0.628225	-1.21431	-0.533585	11.0498	1.78433
hsa-miR-383-000573	12.7874	13.6938	12.2221	13.0738	12.9367	13.6495	12.1287	11.0498	12.5677
hsa-miR-384-000574	-7.15378	-6.53165	-7.73216	4.00785	-6.05551	-6.41235	-5.99201	-10.5709	-5.00457
hsa-miR-409-5p-002331	5.61713	7.92464	7.02605	6.76185	12.9367	13.6495	9.07819	11.0498	10.6952
hsa-miR-410-001274	2.71108	2.63297	2.56434	2.02365	2.33923	1.01018	2.30382	2.30443	1.99626
hsa-miR-411-001610	2.95368	2.04629	1.73653	1.13715	2.33526	1.3908	1.73195	6.97274	2.71358
hsa-miR-412-001023	12.7874	13.6938	12.2221	13.0738	12.9367	13.6495	12.1287	11.0498	12.5677
hsa-miR-422a-002297	9.52024	-1.60222	7.31251	8.04252	0.0781615	-1.86382	-3.38866	3.34599	1.24284
hsa-miR-423-5p-002340	-0.041716	0.789435	0.169106	0.605737	0.128808	0.374613	-0.270209	-0.799409	0.0079081
hsa-miR-424-000604	12.7874	8.31082	12.2221	9.04791	12.9367	13.6495	12.1287	11.0498	11.7625
hsa-miR-425-5p-001516	-5.13883	-3.76893	-5.36116	-4.3363	-4.67438	-4.32422	-5.12797	-5.03113	-4.6988
hsa-miR-429-001024	4.96919	5.38687	5.22808	6.77943	8.0049	7.19203	7.66124	7.02258	7.33204
hsa-miR-431-001979	12.7874	13.6938	12.2221	9.08185	12.9367	7.87822	12.1287	11.0498	10.615
hsa-miR-433-001028	2.135	0.874203	0.492848	-0.024459	1.19319	0.840475	-0.571614	2.06292	0.700104
hsa-miR-448-001029	12.7874	13.6938	12.2221	13.0738	12.9367	13.6495	12.1287	11.0498	12.5677
hsa-miR-449-001030	12.7874	9.93378	12.2221	13.0738	12.9367	9.63406	0.157681	11.0498	9.3704
hsa-miR-449b-001608	6.428	13.6938	6.07709	13.0738	12.9367	9.55811	12.1287	11.0498	11.7494
hsa-miR-450a-002303	12.7874	9.40974	7.24665	8.33561	12.9367	8.67494	5.76977	11.0498	9.35336
hsa-miR-450b-3p-002208	0.25978	1.80219	0.894354	-3.78586	0.70438	1.45016	12.1287	-2.617	1.57607
hsa-miR-450b-5p-002207	-20.1678	6.26445	-13.7246	-23.1314	12.9367	-20.2801	-2.26532	11.0498	-4.33807
hsa-miR-452-002329	6.82813	3.85989	12.2221	2.70551	4.62617	4.33092	4.12825	5.58023	4.27422
hsa-miR-453-002318	12.7874	13.6938	12.2221	13.0738	12.9367	13.6495	12.1287	11.0498	12.5677
hsa-miR-454-002323	-0.023881	-0.376162	-1.14047	-0.959413	-0.536695	-1.01412	-0.045749	0.825801	-0.346036
hsa-miR-455-001280	5.76494	3.24608	7.18031	4.40038	6.2225	6.89776	5.12135	2.20911	4.97022
hsa-miR-455-3p-002244	12.7874	9.65827	12.2221	13.0738	12.9367	13.6495	12.1287	11.0498	12.5677
hsa-miR-483-5p-002338	-0.213769	0.637216	-0.353573	0.451981	0.185956	0.350309	-0.552157	-2.16329	-0.345441
hsa-miR-484-001821	-3.30069	-1.13929	-5.65353	-3.31234	-5.26817	-4.8112	-5.55338	-2.62685	-4.31439
hsa-miR-485-3p-001277	-0.943509	0.461993	-1.83498	-1.95912	-0.207574	-1.10828	-1.91716	1.02393	-0.83364
hsa-miR-485-5p-001036	12.7874	13.6938	12.2221	13.0738	12.9367	13.6495	12.1287	11.0498	12.5677
hsa-miR-486-001278	-3.6211	-2.97206	-5.75264	-4.03518	-5.31255	-4.38603	-4.79863	-6.35328	-4.97714
hsa-miR-486-3p-002093	1.01073	13.6938	1.08877	3.06727	1.37516	0.646459	1.16636	-1.50996	0.949057
hsa-miR-487a-001279	12.7874	5.08314	12.2221	4.76742	6.14313	7.22079	12.1287	11.0498	8.26197
hsa-miR-487b-001285	2.45163	2.01721	1.98524	1.10515	2.27928	1.12948	1.4315	3.02025	1.79313
hsa-miR-488-002357	12.7874	13.6938	12.2221	13.0738	12.9367	13.6495	12.1287	11.0498	12.5677
hsa-miR-489-002358	12.7874	13.6938	12.2221	13.0738	12.9367	13.6495	12.1287	11.0498	12.5677
hsa-miR-490-001037	12.7874	13.6938	12.2221	13.0738	12.9367	13.6495	12.1287	11.0498	12.5677
hsa-miR-491-3p-002360	6.80151	13.6938	12.2221	13.0738	12.9367	8.7377	12.1287	11.0498	11.5853
hsa-miR-492-001039	-7.19218	13.6938	12.2221	-6.69877	12.9367	13.6495	-5.75921	11.0498	5.03561
hsa-miR-493-002364	7.92568	7.02533	7.52095	5.5505	7.54144	7.19875	5.94653	7.10057	6.66756
hsa-miR-494-002365	1.98398	0.839557	2.25992	-0.149151	2.01014	1.41713	1.06559	8.16207	2.50115
hsa-miR-499-3p-002427	12.7874	13.6938	12.2221	13.0738	12.9367	13.6495	12.1287	11.0498	12.5677
hsa-miR-500-002428	7.59795	0.896398	1.84863	-0.412631	0.514382	1.19863	3.70286	0.160666	1.03278
hsa-miR-501-001047	12.7874	-0.554089	0.227682	-2.07691	12.9367	-1.32211	-0.899323	-2.1382	1.30003
hsa-miR-501-3p-002435	12.7874	13.6938	12.2221	8.19053	12.9367	13.6495	12.1287	11.0498	11.591
hsa-miR-502-001109	12.7874	5.60125	12.2221	13.0738	2.47626	4.24859	12.1287	2.16238	6.81794
hsa-miR-502-3p-002083	8.21247	7.91626	7.23467	7.19352	7.91713	7.16291	8.09043	5.72864	7.21852
hsa-miR-503-001048	12.7874	13.6938	12.2221	4.36585	-1.19896	13.6495	12.1287	0.230524	5.83512
hsa-miR-504-002084	12.7874	13.6938	12.2221	13.0738	12.9367	13.6495	12.1287	11.0498	12.5677
hsa-miR-505-002089	1.09193	1.30228	2.55984	1.53524	12.9367	2.68082	12.1287	1.46748	6.14978
hsa-miR-506-001050	12.7874	8.83748	3.99661	1.95727	12.9367	13.6495	12.1287	11.0498	10.3444
hsa-miR-507-001051	12.7874	13.6938	12.2221	13.0738	12.9367	13.6495	12.1287	11.0498	12.5677
hsa-miR-508-001052	12.7874	13.6938	12.2221	13.0738	12.9367	13.6495	12.1287	11.0498	12.5677
hsa-miR-508-5p-002092	-0.273049	-1.5259	12.2221	-4.14834	12.9367	-3.30167	12.1287	-4.81534	2.56
hsa-miR-509-3-5p-002155	12.7874	13.6938	12.2221	13.0738	12.9367	13.6495	12.1287	11.0498	12.5677
hsa-miR-509-5p-002235	12.7874	13.6938	12.2221	13.0738	9.97169	13.6495	12.1287	11.0498	11.9747
hsa-miR-510-002241	12.7874	13.6938	12.2221	13.0738	12.9367	13.6495	12.1287	11.0498	12.5677
hsa-miR-511-001111	8.07492	7.02346	6.47358	7.37208	7.38344	7.01541	3.61752	6.05159	6.28801
hsa-miR-512-3p-001823	12.7874	6.56883	3.18292	13.0738	7.9934	13.6495	12.1287	11.0498	11.579
hsa-miR-512-5p-001145	12.7874	13.6938	12.2221	13.0738	12.9367	13.6495	12.1287	11.0498	12.5677
hsa-miR-513-5p-002090	12.7874	13.6938	12.2221	13.0738	12.9367	13.6495	12.1287	11.0498	12.5677
hsa-miR-515-3p-002369	12.7874	13.6938	12.2221	13.0738	12.9367	13.6495	12.1287	11.0498	12.5677
hsa-miR-515-5p-001112	12.7874	13.6938	12.2221	13.0738	12.9367	13.6495	12.1287	11.0498	12.5677
hsa-miR-516a-5p-002416	12.7874	13.6938	12.2221	13.0738	12.9367	13.6495	12.1287	11.0498	12.5677
hsa-miR-516b-001150	-18.8928	13.6938	12.2221	13.0738	12.9367	13.6495	12.1287	11.0498	12.5677
hsa-miR-517a-002402	6.55684	2.22244	8.01021	5.32299	1.87582	4.12723	1.56719	-3.23572	1.9315
hsa-miR-517b-001152	12.7874	9.64835	12.2221	13.0738	12.9367	13.6495	12.1287	4.48178	11.2541
hsa-miR-517c-001153	6.79078	1.60478	6.00673	2.69043	-0.105036	5.15642	1.05773	-4.39273	0.881361
hsa-miR-518a-3p-002397	12.7874	6.0636	12.2221	4.91684	12.9367	-0.831488	12.1287	11.0498	8.0401
hsa-miR-518a-5p-002396	12.7874	13.6938	12.2221	13.0738	12.9367	13.6495	12.1287	11.0498	12.5677
hsa-miR-518b-001156	12.7874	13.6938	12.2221	13.0738	12.9367	13.6495	12.1287	11.0498	12.5677
hsa-miR-518c-002401	12.7874	13.6938	12.2221	13.0738	12.9367	13.6495	12.1287	11.0498	12.5677
hsa-miR-518d-001159	12.7874	13.6938	12.2221	13.0738	12.9367	3.55504	0.566524	1.0437	6.23514
hsa-miR-518d-5p-002389	12.7874	13.6938	12.2221	13.0738	12.9367	13.6495	12.1287	11.0498	12.5677
hsa-miR-518e-002395	12.7874	9.68838	12.2221	13.0738	12.9367	13.6495	12.1287	11.0498	12.5677
hsa-miR-518f-002388	-17.6485	-17.5976	-17.997	-16.929	-17.1409	-17.5853	-17.0941	-18.6284	-17.4755
hsa-miR-519a-002415	12.7874	13.6938	12.2221	13.0738	12.9367	13.6495	12.1287	11.0498	12.5677
hsa-miR-519c-001163	12.7874	13.6938	12.2221	13.0738	12.9367	13.6495	12.1287	11.0498	12.5677
hsa-miR-519d-002403	12.7874	13.6938	12.2221	8.8381	12.9367	13.6495	12.1287	-23.5512	4.80035
hsa-miR-519e-002370	12.7874	13.6938	12.2221	13.0738	12.9367	9.47288	12.1287	11.0498	11.7324
hsa-miR-520a#-001168	12.7874	13.6938	12.2221	13.0738	12.9367	7.665	12.1287	11.0498	11.3708
hsa-miR-520a-001167	7.51958	6.97894	7.86633	7.19468	-0.0806155	8.32805	7.96687	1.40509	4.96282
hsa-miR-520b-001116	12.7874	13.6938	12.2221	13.0738	12.9367	13.6495	12.1287	11.0498	12.5677
hsa-miR-520d-5p-002393	12.7874	13.6938	12.2221	8.06906	6.30132	13.6495	12.1287	5.86302	9.20232
hsa-miR-520e-001119	-0.497683	-1.59563	12.2221	0.906644	-1.68329	0.194204	-1.2586	-2.15066	-0.79834
hsa-miR-520f-001120	12.7874	-1.95521	0.414961	-1.36202	0.0208245	-2.22744	12.1287	11.0498	3.92197
hsa-miR-520g-001121	12.7874	13.6938	12.2221	13.0738	12.9367	13.6495	12.1287	7.02543	11.7628
hsa-miR-521-001122	12.7874	13.6938	12.2221	9.05573	12.9367	13.6495	12.1287	11.0498	11.7641
hsa-miR-522-002413	12.7874	7.08472	12.2221	4.28138	12.9367	13.6495	8.05866	11.0498	9.99521
hsa-miR-523-002386	1.0166	-0.507363	3.25173	0.6521	-1.54289	1.82938	-2.23198	-1.07009	-0.472696
hsa-miR-524-5p-001982	12.7874	13.6938	12.2221	13.0738	12.9367	13.6495	12.1287	11.0498	12.5677
hsa-miR-525-001174	12.7874	13.6938	12.2221	13.0738	12.9367	13.6495	12.1287	11.0498	12.5677
hsa-miR-525-3p-002385	12.7874	13.6938	12.2221	13.0738	12.9367	13.6495	12.1287	8.02944	11.9636
hsa-miR-526b-002382	12.7874	13.6938	12.2221	13.0738	8.90873	13.6495	12.1287	11.0498	11.7621
hsa-miR-532-001518	0.729636	0.175929	-0.221136	0.053109	-0.439509	-0.445257	0.045749	-1.56641	-0.470463
hsa-miR-532-3p-002355	1.02243	1.65373	0.532334	0.644328	0.910841	0.925926	0.635337	0.526526	0.728592
hsa-miR-539-001286	1.50613	2.16626	1.02568	0.192941	1.89665	0.636503	0.646884	3.68305	1.4112
hsa-miR-541-002201	12.7874	13.6938	12.2221	7.00927	12.9367	13.6495	12.1287	11.0498	11.3548
hsa-miR-542-3p-001284	12.7874	13.6938	12.2221	13.0738	12.9367	9.52527	12.1287	11.0498	11.7428
hsa-miR-542-5p-002240	5.83496	8.84572	12.2221	13.0738	12.9367	13.6495	12.1287	8.23493	12.0047
hsa-miR-544-002265	12.7874	13.6938	12.2221	13.0738	12.9367	13.6495	12.1287	11.0498	12.5677
hsa-miR-545-002267	6.28489	7.0053	7.71014	8.05553	4.13032	6.60965	5.84018	5.00407	5.92795
hsa-miR-548a-001538	7.79625	13.6938	7.76113	13.0738	6.86899	10.6204	6.09446	4.87802	8.30712
hsa-miR-548a-5p-002412	12.7874	9.7201	12.2221	13.0738	12.9367	13.6495	12.1287	11.0498	12.5677
hsa-miR-548b-001541	12.7874	13.6938	12.2221	13.0738	0.730692	13.6495	12.1287	11.0498	10.1265
hsa-miR-548b-5p-002408	12.7874	5.74196	2.82434	4.63891	12.9367	13.6495	12.1287	11.0498	10.8807
hsa-miR-548c-001590	8.40969	13.6938	12.2221	13.0738	12.9367	9.61033	7.65074	11.0498	10.8643
hsa-miR-548c-5p-002429	12.7874	7.04006	7.89989	5.78384	9.98437	5.14736	4.83915	11.0498	7.36091
hsa-miR-548d-001605	12.7874	8.58573	12.2221	13.0738	12.9367	9.61359	12.1287	11.0498	11.7605
hsa-miR-548d-5p-002237	12.7874	9.47223	12.2221	13.0738	7.04997	13.6495	3.63817	11.0498	9.69225
hsa-miR-551b-001535	12.7874	0.662488	12.2221	13.0738	12.9367	0.663311	12.1287	-1.66022	7.42844
hsa-miR-556-3p-002345	12.7874	13.6938	12.2221	13.0738	12.9367	13.6495	12.1287	11.0498	12.5677
hsa-miR-556-5p-002344	12.7874	13.6938	12.2221	13.0738	12.9367	13.6495	12.1287	11.0498	12.5677
hsa-miR-561-001528	-17.75	-16.7125	-8.06242	13.0738	-17.5007	-18.0122	-17.6052	-19.1775	-11.8444
hsa-miR-570-002347	12.7874	-5.22221	-6.3538	-7.16912	12.9367	-7.4833	12.1287	11.0498	4.29255
hsa-miR-574-3p-002349	-2.01559	-1.75774	-2.21196	-1.90696	-1.20279	-1.3787	-2.32431	-2.54389	-1.87133
hsa-miR-576-3p-002351	4.77075	5.1647	4.42859	5.01614	4.42912	5.04656	5.72965	6.44053	5.3324
hsa-miR-576-5p-002350	6.4997	5.6409	6.1109	13.0738	2.5905	13.6495	12.1287	11.0498	10.4985
hsa-miR-579-002398	12.7874	13.6938	12.2221	13.0738	12.9367	13.6495	12.1287	11.0498	12.5677
hsa-miR-582-3p-002399	12.7874	13.6938	12.2221	13.0738	12.9367	13.6495	12.1287	11.0498	12.5677
hsa-miR-582-5p-001983	12.7874	13.6938	12.2221	-1.20419	12.9367	13.6495	12.1287	11.0498	9.7121
hsa-miR-589-002409	12.7874	13.6938	9.24583	8.56552	7.7203	7.76304	7.50943	11.0498	8.52162
hsa-miR-590-5p-001984	1.79839	1.61159	1.85323	1.78913	0.900153	0.846262	1.98899	1.5484	1.41459
hsa-miR-597-001551	4.14614	2.29496	1.27411	3.53854	2.62169	3.2796	3.20848	-0.282924	2.47308
hsa-miR-598-001988	2.67052	3.55337	2.65572	2.15364	2.50677	1.72814	3.11521	2.00905	2.30256
hsa-miR-615-5p-002353	12.7874	13.6938	12.2221	13.0738	12.9367	13.6495	12.1287	11.0498	12.5677
hsa-miR-616-002414	4.19483	6.80358	12.2221	8.88264	12.9367	5.16605	4.12293	11.0498	8.43162
hsa-miR-618-001593	3.69953	4.65738	6.16117	6.24092	3.32468	4.16205	2.64235	3.66712	4.00742
hsa-miR-624-002430	12.7874	13.6938	12.2221	13.0738	12.9367	13.6495	12.1287	11.0498	12.5677
hsa-miR-625-002431	7.06586	8.44577	7.1266	7.72797	6.28815	6.21622	8.06331	11.0498	7.8691
hsa-miR-627-001560	12.7874	13.6938	12.2221	13.0738	12.9367	13.6495	12.1287	11.0498	12.5677
hsa-miR-628-5p-002433	-4.70251	-4.3147	-4.12323	-3.54862	-4.57122	-3.76965	-5.11385	-6.92063	-4.78479
hsa-miR-629-002436	7.46682	9.12196	6.78562	9.07913	6.33233	7.36318	8.04978	4.69667	7.10422
hsa-miR-636-002088	3.79224	2.67371	1.62215	2.67846	1.91445	2.57402	2.14792	-0.287294	1.80551
hsa-miR-642-001592	5.96671	7.30869	8.40771	5.76105	0.990081	7.62167	6.96891	2.08622	4.68559
hsa-miR-651-001604	12.7874	4.64886	12.2221	9.99375	12.9367	4.98004	12.1287	11.0498	10.2178
hsa-miR-652-002352	-0.181914	0.332687	0.194618	-0.108375	-0.494084	-0.483772	-0.335982	2.52775	0.221108
hsa-miR-653-002292	12.7874	13.6938	12.2221	13.0738	12.9367	13.6495	12.1287	11.0498	12.5677
hsa-miR-654-001611	12.7874	9.16952	12.2221	6.8916	12.9367	13.6495	12.1287	11.0498	11.3313
hsa-miR-654-3p-002239	12.7874	13.6938	8.97826	13.0738	10.291	13.6495	12.1287	11.0498	12.0386
hsa-miR-655-001612	3.62429	3.85387	3.34232	3.52692	3.53581	3.23509	4.06934	4.03824	3.68108
hsa-miR-660-001515	-1.42018	-1.00618	-0.76403	-1.11947	-1.65099	-1.17543	-1.68992	-3.29397	-1.78596
hsa-miR-671-3p-002322	4.40484	-6.67773	-3.50361	-5.71915	-7.62605	4.65957	4.10594	-11.7673	-3.26941
hsa-miR-672-002327	12.7874	13.6938	12.2221	13.0738	12.9367	13.6495	12.1287	11.0498	12.5677
hsa-miR-674-002021	12.7874	13.6938	12.2221	13.0738	12.9367	13.6495	12.1287	11.0498	12.5677
hsa-miR-708-002341	12.7874	8.58561	12.2221	13.0738	12.9367	13.6495	12.1287	11.0498	12.5677
hsa-miR-744-002324	-0.236949	0.129495	-0.573974	-0.618135	-0.170734	-0.556301	-1.26533	0.874938	-0.347112
hsa-miR-758-001990	3.64958	4.23564	6.17719	2.97852	6.37989	2.75384	1.94457	11.0498	5.02133
hsa-miR-871-002354	12.7874	13.6938	12.2221	13.0738	12.9367	13.6495	12.1287	11.0498	12.5677
hsa-miR-872-002264	12.7874	13.6938	12.2221	13.0738	12.9367	13.6495	12.1287	11.0498	12.5677
hsa-miR-873-002356	12.7874	13.6938	12.2221	13.0738	12.9367	13.6495	12.1287	11.0498	12.5677
hsa-miR-874-002268	1.73486	1.08116	0.123236	1.37707	0.509091	0.662054	0.175711	-0.455936	0.453598
hsa-miR-875-3p-002204	12.7874	13.6938	12.2221	13.0738	12.9367	13.6495	12.1287	11.0498	12.5677
hsa-miR-876-3p-002225	12.7874	9.64549	12.2221	13.0738	12.9367	13.6495	12.1287	5.70183	11.4981
hsa-miR-876-5p-002205	12.7874	-18.507	12.2221	-16.2431	8.40242	13.6495	-18.7523	1.10621	-2.36746
hsa-miR-885-3p-002372	12.7874	13.6938	12.2221	13.0738	12.9367	13.6495	12.1287	11.0498	12.5677
hsa-miR-885-5p-002296	-0.711394	0.550487	-1.63586	-0.482345	-1.11303	-0.682751	-1.68384	-3.69644	-1.53168
hsa-miR-886-3p-002194	12.7874	8.05061	2.45894	13.0738	6.90853	4.41239	2.29109	3.28911	5.99498
hsa-miR-886-5p-002193	3.74965	3.44906	1.64075	3.34712	2.80677	4.18574	3.05591	2.25629	3.13037
hsa-miR-887-002374	12.7874	10.0983	12.2221	13.0738	12.9367	13.6495	-15.1959	11.0498	7.10277
hsa-miR-888-002212	12.7874	13.6938	12.2221	13.0738	12.9367	13.6495	12.1287	11.0498	12.5677
hsa-miR-889-002202	3.25139	2.79534	2.05134	0.888261	6.83919	2.59277	1.46268	11.0498	4.56655
hsa-miR-890-002209	12.7874	13.6938	12.2221	13.0738	12.9367	13.6495	12.1287	11.0498	12.5677
hsa-miR-891a-002191	4.40266	13.6938	12.2221	13.0738	12.9367	13.6495	8.07118	3.34319	10.2149
hsa-miR-891b-002210	12.7874	13.6938	12.2221	13.0738	12.9367	13.6495	12.1287	11.0498	12.5677
hsa-miR-892a-002195	12.7874	13.6938	12.2221	13.0738	12.9367	13.6495	4.4996	11.0498	11.0419
hsa-miR-9-000583	6.57168	3.12302	7.35221	2.08606	4.96845	3.85436	3.21931	1.06734	3.03911
hsa-miR-92a-000431	-5.00497	-4.15627	-5.84018	-5.19745	-6.04849	-5.10891	-4.92762	-7.68458	-5.79341
hsa-miR-95-000433	5.54434	3.11569	4.09423	4.43644	5.80561	3.576	3.96849	2.03337	3.96398
hsa-miR-98-000577	12.7874	13.6938	1.85	13.0738	12.9367	13.6495	12.1287	11.0498	12.5677
hsa-miR-99a-000435	12.7874	13.6938	12.2221	7.89278	12.9367	13.6495	12.1287	11.0498	11.5315
hsa-miR-99b-000436	-1.84879	-0.172654	-2.06626	-2.26865	-0.0249865	0.110745	-0.86599	0.321273	-0.545521
mmu-miR-124a-001182	12.7874	13.6938	12.2221	13.0738	3.84102	13.6495	2.32091	-1.92234	6.19258
mmu-miR-129-3p-001184	12.7874	13.6938	-7.17421	13.0738	12.9367	13.6495	12.1287	11.0498	12.5677
mmu-miR-134-001186	8.68146	8.24797	12.2221	6.73894	12.9367	7.27875	6.28449	11.0498	8.85774
mmu-miR-137-001129	12.7874	8.86874	12.2221	13.0738	12.9367	13.6495	12.1287	7.12102	11.7819
mmu-miR-140-001187	-1.71937	-2.78367	-2.16953	-2.26987	-1.82768	-2.41311	-2.08731	-3.00377	-2.32035
mmu-miR-153-001191	12.7874	13.6938	12.2221	13.0738	12.9367	13.6495	12.1287	11.0498	12.5677
mmu-miR-187-001193	12.7874	13.6938	12.2221	13.0738	12.9367	13.6495	-13.1401	11.0498	7.51393
mmu-miR-374-5p-001319	-1.35915	-1.08924	-1.07786	-0.822631	0.0249865	-0.731551	1.10725	3.2692	0.569451
mmu-miR-379-001138	2.2691	2.50403	3.19987	1.14963	3.07553	2.09248	1.55101	11.0498	3.7837
mmu-miR-451-001141	-5.2567	-5.62962	-6.38406	-7.10705	-7.33826	-6.99079	-5.90704	-8.56438	-7.1815
mmu-miR-491-001630	8.14293	6.93858	7.16473	7.0168	7.17048	7.26825	6.09181	11.0498	7.71943
mmu-miR-495-001663	0.917401	0.859262	0.121662	-0.146961	0.862079	-0.215011	1.03772	1.03344	0.514254
mmu-miR-496-001953	12.7874	-1.25386	-3.27289	13.0738	12.9367	1.19717	12.1287	11.0498	10.0772
mmu-miR-499-001352	2.04691	8.45343	12.2221	13.0738	12.9367	13.6495	12.1287	11.0498	12.5677
mmu-miR-615-001960	12.7874	13.6938	12.2221	13.0738	12.9367	13.6495	12.1287	11.0498	12.5677
mmu-miR-93-001090	-3.65694	-3.34799	-4.07128	-4.10633	-4.20175	-4.40146	-3.85416	-5.17145	-4.34703
mmu-miR-96-000186	12.7874	13.6938	12.2221	8.11662	9.93226	13.6495	12.1287	11.0498	10.9754
RNU44-001094	12.7874	3.57331	12.2221	13.0738	12.9367	13.6495	12.1287	11.0498	12.5677
RNU48-001006	4.05653	3.83396	3.54775	3.54489	-1.19614	4.05975	3.84667	-1.26087	1.79886
U6 snRNA-001973	-3.52036	-2.20737	-3.54703	-3.05937	-6.98745	-4.85823	-3.73163	-3.88832	-4.505
U6 snRNA-001973	-3.75279	-2.29703	-3.24818	-3.57292	-6.80714	-4.76979	-3.76027	-3.98309	-4.57864
U6 snRNA-001973	-3.65849	-2.00895	-2.78949	-2.7075	-7.42096	-4.81635	-4.31403	-4.17057	-4.68588
U6 snRNA-001973	-4.06463	-1.18639	-2.9249	-4.30141	-6.24136	-5.24765	-4.31304	-4.06413	-4.83352

## Sheet: Panel B
Detector	NC 1 B	NC 2 B	NC 3 B	TS 1 B	TS 2 B	TS 3 B	TS 4 B	TS 5 B	TS 6 B
ath-miR159a-000338	10.3363	11.7244	11.7734	11.5493	11.579	11.4764	10.8892	10.0576	11.1103
dme-miR-7-000268	10.3363	11.7244	11.7734	11.5493	11.579	11.4764	10.8892	10.0576	11.1103
hsa-let-7a#-002307	10.3363	11.7244	11.7734	11.5493	11.579	11.4764	10.8892	10.0576	11.1103
hsa-let-7b#-002404	10.3363	11.7244	11.7734	11.5493	11.579	11.4764	10.8892	10.0576	11.1103
hsa-let-7c#-002405	10.3363	9.81726	11.7734	11.5493	11.579	11.4764	10.8892	-0.491684	9.00042
hsa-let-7e#-002407	10.3363	11.7244	11.7734	11.5493	11.579	11.4764	10.8892	10.0576	11.1103
hsa-let-7f-1#-002417	10.3363	11.7244	11.7734	11.5493	11.579	11.4764	10.8892	10.0576	11.1103
hsa-let-7f-2#-002418	10.3363	11.7244	11.7734	11.5493	11.579	11.4764	10.8892	10.0576	11.1103
hsa-let-7g#-002118	10.3363	11.7244	11.7734	11.5493	11.579	11.4764	10.8892	10.0576	11.1103
hsa-let-7i#-002172	10.3363	11.7244	11.7734	11.5493	11.579	9.39038	7.93209	10.0576	10.1017
hsa-miR-100#-002142	10.3363	11.7244	11.7734	11.5493	11.579	7.3037	10.8892	10.0576	10.2757
hsa-miR-101#-002143	10.3363	11.7244	11.7734	11.5493	11.579	11.4764	10.8892	10.0576	11.1103
hsa-miR-105#-002168	10.3363	11.7244	11.7734	11.5493	11.579	11.4764	10.8892	10.0576	11.1103
hsa-miR-106a#-002170	10.3363	11.7244	11.7734	11.5493	11.579	11.4764	10.8892	10.0576	11.1103
hsa-miR-106b#-002380	10.3363	11.7244	3.69264	11.5493	0.932012	4.13122	3.90319	10.0576	6.11466
hsa-miR-10a#-002288	10.3363	11.7244	11.7734	11.5493	11.579	11.4764	10.8892	10.0576	11.1103
hsa-miR-10b#-002315	0.306088	0.219494	1.53045	0.654215	1.65572	-0.140938	0.20031	-0.814714	0.310918
hsa-miR-1178-002777	10.3363	11.7244	11.7734	11.5493	11.579	11.4764	10.8892	10.0576	11.1103
hsa-miR-1179-002776	10.3363	0.4704	2.51948	1.40678	11.579	11.4764	10.8892	10.0576	9.08179
hsa-miR-1180-002847	10.3363	5.15294	11.7734	11.5493	3.50718	3.01315	10.8892	10.0576	7.80328
hsa-miR-1182-002830	10.3363	11.7244	11.7734	11.5493	11.579	11.4764	10.8892	10.0576	11.1103
hsa-miR-1183-002841	10.3363	4.5333	11.7734	11.5493	11.579	-11.957	10.8892	10.0576	6.42361
hsa-miR-1184-002842	10.3363	11.7244	11.7734	11.5493	11.579	11.4764	10.8892	10.0576	11.1103
hsa-miR-1197-002810	1.53243	11.7244	11.7734	-1.37238	11.579	11.4764	10.8892	10.0576	8.52596
hsa-miR-1200-002829	10.3363	11.7244	11.7734	11.5493	11.579	11.4764	10.8892	10.0576	11.1103
hsa-miR-1201-002781	10.3363	11.7244	11.7734	11.5493	11.579	11.4764	10.8892	10.0576	11.1103
hsa-miR-1203-002877	10.3363	11.7244	11.7734	11.5493	11.579	11.4764	10.8892	10.0576	11.1103
hsa-miR-1204-002872	10.3363	11.7244	11.7734	11.5493	11.579	11.4764	10.8892	10.0576	11.1103
hsa-miR-1205-002778	10.3363	11.7244	11.7734	11.5493	11.579	11.4764	10.8892	10.0576	11.1103
hsa-miR-1206-002878	10.3363	-22.9683	11.7734	11.5493	11.579	11.4764	10.8892	10.0576	11.1103
hsa-miR-1208-002880	10.3363	11.7244	11.7734	11.5493	11.579	11.4764	10.8892	-2.06805	8.68515
hsa-miR-122#-002130	10.3363	11.7244	11.7734	11.5493	11.579	11.4764	10.8892	10.0576	11.1103
hsa-miR-1224-3P-002752	10.3363	11.7244	11.7734	11.5493	-22.4388	11.4764	10.8892	10.0576	4.30673
hsa-miR-1225-3P-002766	10.3363	11.7244	11.7734	11.5493	11.579	11.4764	10.8892	10.0576	11.1103
hsa-miR-1226#-002758	10.3363	11.7244	11.7734	11.5493	11.579	11.4764	10.8892	10.0576	11.1103
hsa-miR-1227-002769	0.577481	2.57261	3.431	1.52112	2.67277	1.85354	1.32381	1.74924	1.82409
hsa-miR-1228#-002763	10.3363	11.7244	11.7734	11.5493	11.579	11.4764	10.8892	10.0576	11.1103
hsa-miR-1233-002768	10.3363	11.7244	11.7734	11.5493	11.579	-5.50037	-8.06322	-8.53073	0.206778
hsa-miR-1236-002761	10.3363	11.7244	11.7734	11.5493	11.579	11.4764	10.8892	10.0576	11.1103
hsa-miR-1238-002927	10.3363	11.7244	11.7734	11.5493	11.579	11.4764	10.8892	10.0576	11.1103
hsa-miR-124#-002197	10.3363	11.7244	11.7734	11.5493	11.579	11.4764	10.8892	10.0576	11.1103
hsa-miR-1243-002854	10.3363	3.88521	11.7734	5.26382	11.579	11.4764	10.8892	10.0576	9.8532
hsa-miR-1244-002791	10.3363	11.7244	11.7734	11.5493	11.579	11.4764	10.8892	10.0576	11.1103
hsa-miR-1245-002823	10.3363	11.7244	11.7734	11.5493	11.579	11.4764	10.8892	10.0576	11.1103
hsa-miR-1247-002893	1.66762	2.03236	2.62841	5.25848	11.579	6.58957	2.11901	-0.076456	5.09392
hsa-miR-1248-002870	10.3363	11.7244	11.7734	11.5493	11.579	11.4764	10.8892	10.0576	11.1103
hsa-miR-1249-002868	10.3363	7.71351	11.7734	11.5493	11.579	11.4764	10.8892	10.0576	11.1103
hsa-miR-1250-002887	10.3363	11.7244	11.7734	11.5493	11.579	11.4764	-23.7866	10.0576	4.17512
hsa-miR-1251-002820	10.3363	11.7244	11.7734	11.5493	11.579	11.4764	10.8892	10.0576	11.1103
hsa-miR-1252-002860	10.3363	11.7244	11.7734	11.5493	11.579	11.4764	10.8892	10.0576	11.1103
hsa-miR-1253-002894	10.3363	11.7244	11.7734	11.5493	11.579	11.4764	10.8892	10.0576	11.1103
hsa-miR-1254-002818	1.97212	3.27111	11.7734	11.5493	7.53528	5.95969	2.71031	10.0576	7.56243
hsa-miR-1255A-002805	10.3363	11.7244	11.7734	11.5493	11.579	11.4764	10.8892	10.0576	11.1103
hsa-miR-1255B-002801	4.1501	5.58698	4.37194	11.5493	3.81265	3.81276	5.86273	3.18519	5.64451
hsa-miR-1256-002850	10.3363	11.7244	11.7734	11.5493	11.579	11.4764	10.8892	10.0576	11.1103
hsa-miR-1257-002910	10.3363	11.7244	11.7734	11.5493	11.579	11.4764	10.8892	10.0576	11.1103
hsa-miR-1259-002796	10.3363	11.7244	11.7734	11.5493	11.579	11.4764	10.8892	10.0576	11.1103
hsa-miR-125b-1#-002378	10.3363	11.7244	11.7734	11.5493	11.579	11.4764	10.8892	10.0576	11.1103
hsa-miR-125b-2#-002158	10.3363	11.7244	11.7734	11.5493	11.579	11.4764	10.8892	10.0576	11.1103
hsa-miR-126#-000451	2.32569	0.643654	1.63268	2.09747	2.54031	1.08421	1.75755	1.39592	1.77509
hsa-miR-1260-002896	10.3363	-8.23419	11.7734	11.5493	11.579	11.4764	10.8892	10.0576	11.1103
hsa-miR-1262-002852	10.3363	11.7244	11.7734	11.5493	11.579	11.4764	10.8892	10.0576	11.1103
hsa-miR-1263-002784	10.3363	11.7244	11.7734	11.5493	11.579	11.4764	10.8892	10.0576	11.1103
hsa-miR-1264-002799	10.3363	11.7244	11.7734	11.5493	11.579	11.4764	10.8892	10.0576	11.1103
hsa-miR-1265-002790	10.3363	11.7244	11.7734	11.5493	11.579	11.4764	10.8892	10.0576	11.1103
hsa-miR-1267-002885	10.3363	11.7244	11.7734	11.5493	11.579	11.4764	10.8892	10.0576	11.1103
hsa-miR-1269-002789	10.3363	11.7244	11.7734	11.5493	11.579	11.4764	10.8892	10.0576	11.1103
hsa-miR-1270-002807	10.3363	4.90952	11.7734	6.32309	5.35299	7.44992	10.8892	10.0576	8.01456
hsa-miR-1271-002779	10.3363	4.99861	7.65905	4.13726	5.25143	5.31026	5.71689	10.0576	6.09469
hsa-miR-1272-002845	10.3363	11.7244	11.7734	11.5493	11.579	11.4764	10.8892	10.0576	11.1103
hsa-miR-1274A-002883	-0.635454	-3.06858	-0.60113	-3.21465	-2.88804	-1.86466	-4.23104	-6.49484	-3.73865
hsa-miR-1274B-002884	-3.25553	-4.07675	-3.71109	-4.12409	-3.74109	-3.56036	-4.7883	-7.05694	-4.65416
hsa-miR-1275-002840	10.3363	11.7244	11.7734	11.5493	11.579	11.4764	10.8892	10.0576	11.1103
hsa-miR-1276-002843	10.3363	11.7244	11.7734	11.5493	11.579	11.4764	10.8892	10.0576	11.1103
hsa-miR-1278-002851	10.3363	11.7244	11.7734	11.5493	11.579	11.4764	10.8892	10.0576	11.1103
hsa-miR-1282-002803	10.3363	11.7244	11.7734	11.5493	11.579	11.4764	10.8892	10.0576	11.1103
hsa-miR-1283-002890	10.3363	11.7244	11.7734	11.5493	11.579	11.4764	10.8892	10.0576	11.1103
hsa-miR-1284-002903	10.3363	11.7244	11.7734	11.5493	11.579	11.4764	10.8892	-9.91535	7.11569
hsa-miR-1285-002822	5.08331	4.31395	11.7734	7.48964	11.579	4.57592	4.42136	2.12982	6.03914
hsa-miR-1286-002773	10.3363	11.7244	11.7734	11.5493	11.579	11.4764	10.8892	10.0576	11.1103
hsa-miR-1288-002832	10.3363	11.7244	11.7734	11.5493	5.45127	-19.9837	10.8892	10.0576	3.59272
hsa-miR-1289-002871	10.3363	11.7244	11.7734	11.5493	11.579	11.4764	10.8892	10.0576	11.1103
hsa-miR-129#-002298	10.3363	11.7244	11.7734	11.5493	11.579	11.4764	10.8892	10.0576	11.1103
hsa-miR-1290-002863	0.632584	3.24573	1.93615	3.75913	2.88413	2.4489	0.724602	1.36829	2.23701
hsa-miR-1291-002838	10.3363	11.7244	11.7734	11.5493	8.54246	11.4764	10.8892	10.0576	10.503
hsa-miR-1292-002824	10.3363	11.7244	11.7734	11.5493	11.579	11.4764	10.8892	10.0576	11.1103
hsa-miR-1293-002905	10.3363	11.7244	11.7734	11.5493	11.579	11.4764	10.8892	10.0576	11.1103
hsa-miR-1294-002785	10.3363	11.7244	11.7734	11.5493	11.579	11.4764	10.8892	10.0576	11.1103
hsa-miR-1296-002908	10.3363	11.7244	-17.5687	11.5493	11.579	11.4764	10.8892	10.0576	11.1103
hsa-miR-1298-002861	4.38347	11.7244	11.7734	11.5493	11.579	11.4764	10.8892	10.0576	11.1103
hsa-miR-1300-002902	7.94414	11.7244	-7.73219	11.5493	11.579	11.4764	10.8892	-0.340485	9.03066
hsa-miR-1301-002827	10.3363	6.34546	11.7734	3.73678	11.579	11.4764	10.8892	10.0576	9.54779
hsa-miR-1302-002901	10.3363	11.7244	11.7734	11.5493	-20.6162	11.4764	10.8892	10.0576	4.67124
hsa-miR-1303-002792	10.3363	11.7244	11.7734	11.5493	11.579	11.4764	10.8892	10.0576	11.1103
hsa-miR-1304-002874	10.3363	11.7244	11.7734	11.5493	11.579	11.4764	10.8892	10.0576	11.1103
hsa-miR-1305-002867	-0.926906	4.0221	3.43536	11.5493	4.45499	4.9089	1.72387	1.51419	4.83024
hsa-miR-130a#-002131	10.3363	11.7244	11.7734	11.5493	11.579	11.4764	10.8892	10.0576	11.1103
hsa-miR-130b#-002114	10.3363	11.7244	11.7734	11.5493	11.579	11.4764	7.94376	10.0576	10.5212
hsa-miR-132#-002132	10.3363	11.7244	11.7734	11.5493	11.579	11.4764	-23.1949	10.0576	4.29346
hsa-miR-1324-002815	10.3363	11.7244	11.7734	11.5493	11.579	11.4764	10.8892	10.0576	11.1103
hsa-miR-135b#-002159	10.3363	11.7244	11.7734	11.5493	11.579	11.4764	10.8892	10.0576	11.1103
hsa-miR-136#-002100	10.3363	6.37856	3.98974	3.68266	6.42119	3.249	2.73317	10.0576	5.22873
hsa-miR-138-2#-002144	10.3363	11.7244	11.7734	11.5493	11.579	11.4764	10.8892	10.0576	11.1103
hsa-miR-141#-002145	10.3363	11.7244	11.7734	11.5493	11.579	11.4764	10.8892	10.0576	11.1103
hsa-miR-143#-002146	10.3363	11.7244	11.7734	11.5493	11.579	11.4764	10.8892	10.0576	11.1103
hsa-miR-144#-002148	2.40641	3.63548	3.13359	2.95414	1.61901	1.28123	10.8892	5.88631	4.52598
hsa-miR-144-002676	10.3363	1.69747	11.7734	11.5493	11.579	1.52253	10.8892	10.0576	9.11951
hsa-miR-145#-002149	10.3363	11.7244	11.7734	11.5493	11.579	11.4764	10.8892	10.0576	11.1103
hsa-miR-146a#-002163	10.3363	11.7244	11.7734	11.5493	11.579	11.4764	10.8892	10.0576	11.1103
hsa-miR-148a#-002134	-11.4082	-10.0631	-10.9899	-9.56131	-10.2056	-10.3881	-10.5569	-12.2772	-10.5978
hsa-miR-148b#-002160	10.3363	11.7244	11.7734	11.5493	1.13036	1.11418	-16.7358	10.0576	1.42311
hsa-miR-149#-002164	10.3363	11.7244	11.7734	11.5493	11.579	11.4764	10.8892	10.0576	11.1103
hsa-miR-151-3p-002254	-3.25655	-2.83787	-1.31308	-3.07938	-2.69469	-3.7064	-3.60338	-1.8128	-2.97933
hsa-miR-151-5P-002642	2.02923	1.23701	3.14856	1.57687	3.36432	0	1.7364	3.10618	1.95675
hsa-miR-154#-000478	10.3363	11.7244	11.7734	11.5493	11.579	11.4764	10.8892	-24.638	4.17116
hsa-miR-155#-002287	10.3363	11.7244	11.7734	11.5493	11.579	11.4764	10.8892	10.0576	11.1103
hsa-miR-15a#-002419	4.13887	11.7244	11.7734	7.49176	11.579	11.4764	10.8892	10.0576	10.2988
hsa-miR-15b#-002173	10.3363	11.7244	11.7734	11.5493	11.579	11.4764	10.8892	10.0576	11.1103
hsa-miR-16-1#-002420	10.3363	11.7244	11.7734	11.5493	3.53651	11.4764	10.8892	3.07783	8.10583
hsa-miR-16-2#-002171	10.3363	11.7244	11.7734	11.5493	11.579	11.4764	10.8892	10.0576	11.1103
hsa-miR-17#-002421	10.3363	11.7244	11.7734	11.5493	11.579	11.4764	10.8892	10.0576	11.1103
hsa-miR-181a-2#-002317	2.75948	3.7232	11.7734	6.55314	4.91657	2.84834	4.53962	10.0576	5.78306
hsa-miR-181c#-002333	10.3363	11.7244	11.7734	11.5493	11.579	11.4764	10.8892	10.0576	11.1103
hsa-miR-182#-000483	10.3363	-9.43482	11.7734	11.5493	11.579	11.4764	10.8892	-14.3941	6.21994
hsa-miR-1825-002907	-21.1115	-0.055595	0.688938	-12.1248	1.94733	-1.02471	2.81156	-0.013874	-1.68091
hsa-miR-1826-002873	10.3363	11.7244	11.7734	11.5493	11.579	11.4764	10.8892	10.0576	11.1103
hsa-miR-183#-002270	0.052355	-1.97566	0.451953	-1.95219	-2.59108	11.4764	0.625633	-1.11707	1.28834
hsa-miR-185#-002104	10.3363	11.7244	11.7734	11.5493	11.579	11.4764	10.8892	10.0576	11.1103
hsa-miR-186#-002105	10.3363	11.7244	11.7734	11.5493	11.579	11.4764	10.8892	10.0576	11.1103
hsa-miR-18a#-002423	10.3363	11.7244	11.7734	5.52943	11.579	5.08544	10.8892	10.0576	8.62813
hsa-miR-18b#-002310	10.3363	11.7244	11.7734	11.5493	11.579	11.4764	10.8892	10.0576	11.1103
hsa-miR-190b-002263	10.3363	11.7244	11.7734	11.5493	8.45748	11.4764	10.8892	10.0576	10.486
hsa-miR-191#-002678	5.29538	5.10988	11.7734	11.5493	11.579	4.38539	4.49266	10.0576	8.41278
hsa-miR-192#-002272	10.3363	11.7244	11.7734	11.5493	11.579	11.4764	10.8892	10.0576	11.1103
hsa-miR-193b#-002366	10.3363	3.02908	11.7734	4.2325	1.68848	11.4764	10.8892	10.0576	7.66883
hsa-miR-194#-002379	10.3363	11.7244	11.7734	11.5493	11.579	11.4764	10.8892	10.0576	11.1103
hsa-miR-195#-002107	10.3363	11.7244	11.7734	11.5493	11.579	11.4764	10.8892	10.0576	11.1103
hsa-miR-196a#-002336	10.3363	11.7244	8.2925	11.5493	11.579	11.4764	10.8892	10.0576	11.1103
hsa-miR-19a#-002424	10.3363	11.7244	11.7734	11.5493	11.579	11.4764	10.8892	10.0576	11.1103
hsa-miR-19b-1#-002425	4.06638	7.71875	4.09459	11.5493	11.579	5.19535	10.8892	10.0576	9.85408
hsa-miR-200a#-001011	10.3363	11.7244	11.7734	11.5493	11.579	11.4764	10.8892	10.0576	11.1103
hsa-miR-200b#-002274	10.3363	11.7244	11.7734	11.5493	11.579	11.4764	10.8892	10.0576	11.1103
hsa-miR-200c#-002286	10.3363	11.7244	11.7734	11.5493	11.579	11.4764	10.8892	10.0576	11.1103
hsa-miR-202#-002362	10.3363	11.7244	11.7734	11.5493	11.579	11.4764	10.8892	10.0576	11.1103
hsa-miR-206-000510	10.3363	3.69292	4.99126	3.14309	3.42302	4.41224	10.8892	2.8915	4.95181
hsa-miR-20a#-002437	4.74944	11.7244	11.7734	5.52351	6.18463	11.4764	10.8892	10.0576	8.82627
hsa-miR-20b#-002311	10.3363	11.7244	11.7734	11.5493	11.579	11.4764	10.8892	10.0576	11.1103
hsa-miR-21#-002438	10.3363	11.7244	11.7734	11.5493	11.579	11.4764	10.8892	10.0576	11.1103
hsa-miR-213-000516	10.3363	11.7244	11.7734	11.5493	11.579	7.47714	10.8892	10.0576	10.3104
hsa-miR-214#-002293	10.3363	6.72035	11.7734	6.34141	11.579	6.71486	10.8892	10.0576	9.11641
hsa-miR-218-1#-002094	10.3363	11.7244	11.7734	11.5493	11.579	11.4764	10.8892	10.0576	11.1103
hsa-miR-218-2#-002294	10.3363	11.7244	11.7734	11.5493	11.579	11.4764	10.8892	10.0576	11.1103
hsa-miR-22#-002301	10.3363	11.7244	1.27988	2.22691	11.579	-23.5877	10.8892	10.0576	2.23299
hsa-miR-221#-002096	10.3363	11.7244	11.7734	11.5493	11.579	11.4764	10.8892	10.0576	11.1103
hsa-miR-222#-002097	10.3363	11.7244	11.7734	2.7523	11.579	3.37956	10.8892	10.0576	7.73153
hsa-miR-223#-002098	-1.42386	-0.358678	-0.652787	-0.916551	-0.793308	-1.54983	-2.16478	-1.08926	-1.30275
hsa-miR-23a#-002439	10.3363	11.7244	11.7734	11.5493	11.579	11.4764	10.8892	10.0576	11.1103
hsa-miR-23b#-002126	10.3363	11.7244	11.7734	11.5493	-9.79892	11.4764	-9.94519	-11.6528	-1.67426
hsa-miR-24-1#-002440	10.3363	11.7244	11.7734	11.5493	11.579	11.4764	10.8892	10.0576	11.1103
hsa-miR-24-2#-002441	10.3363	11.7244	11.7734	11.5493	11.579	11.4764	10.8892	10.0576	11.1103
hsa-miR-25#-002442	10.3363	11.7244	11.7734	2.75601	11.579	-2.06086	10.8892	10.0576	6.64418
hsa-miR-26a-1#-002443	1.38029	0.877396	2.7376	0.151297	2.06609	0.27255	1.45273	1.78049	1.14463
hsa-miR-26a-2#-002115	10.3363	11.7244	11.7734	11.5493	11.579	11.4764	10.8892	10.0576	11.1103
hsa-miR-26b#-002444	1.59883	3.3903	3.82324	2.62726	2.5924	0.725492	1.37975	2.55026	1.97503
hsa-miR-27a#-002445	1.54267	0.844467	4.87137	2.00257	2.56059	-0.523327	1.62392	7.06312	2.54537
hsa-miR-27b#-002174	10.3363	4.69045	11.7734	11.5493	6.23844	3.93797	2.23338	10.0576	6.80333
hsa-miR-29a#-002447	10.3363	11.7244	11.7734	11.5493	11.579	11.4764	10.8892	10.0576	11.1103
hsa-miR-29b-1#-002165	10.3363	11.7244	11.7734	11.5493	11.579	11.4764	10.8892	10.0576	11.1103
hsa-miR-29b-2#-002166	10.3363	11.7244	11.7734	11.5493	11.579	11.4764	10.8892	10.0576	11.1103
hsa-miR-302a#-002381	10.3363	11.7244	11.7734	11.5493	11.579	11.4764	10.8892	10.0576	11.1103
hsa-miR-302b#-002119	10.3363	11.7244	11.7734	11.5493	11.579	11.4764	10.8892	10.0576	11.1103
hsa-miR-302c#-000534	10.3363	11.7244	11.7734	11.5493	11.579	11.4764	10.8892	10.0576	11.1103
hsa-miR-302d#-002120	10.3363	11.7244	11.7734	11.5493	11.579	11.4764	10.8892	10.0576	11.1103
hsa-miR-302d-000535	10.3363	11.7244	11.7734	11.5493	11.579	11.4764	10.8892	10.0576	11.1103
hsa-miR-30a-3p-000416	1.02614	-0.467253	2.76782	-0.009412	1.22308	-1.01381	0.687527	-0.306221	0.116232
hsa-miR-30a-5p-000417	0.604727	-0.31846	-0.383811	-0.399973	-0.219034	-1.51968	-1.01645	-1.88571	-1.00817
hsa-miR-30b#-002129	10.3363	11.7244	11.7734	11.5493	11.579	11.4764	10.8892	10.0576	11.1103
hsa-miR-30c-1#-002108	10.3363	11.7244	11.7734	11.5493	11.579	11.4764	10.8892	10.0576	11.1103
hsa-miR-30c-2#-002110	10.3363	11.7244	11.7734	11.5493	11.579	11.4764	10.8892	10.0576	11.1103
hsa-miR-30d#-002305	10.3363	5.67202	11.7734	11.5493	11.579	11.4764	10.8892	10.0576	11.1103
hsa-miR-30d-000420	1.82265	0.702166	0.313224	0.715994	0.375816	0.403002	-0.21915	-0.830488	0.0890348
hsa-miR-30e-3p-000422	0.762879	1.06681	3.76054	1.3486	2.80037	1.50849	2.43285	1.00819	1.8197
hsa-miR-31#-002113	10.3363	11.7244	11.7734	11.5493	11.579	11.4764	10.8892	10.0576	11.1103
hsa-miR-32#-002111	10.3363	11.7244	11.7734	11.5493	11.579	11.4764	10.8892	10.0576	11.1103
hsa-miR-320B-002844	6.38163	2.00457	4.76505	3.31852	2.03069	2.44531	10.8892	-0.735895	3.58956
hsa-miR-335#-002185	10.3363	11.7244	11.7734	11.5493	11.579	11.4764	10.8892	10.0576	11.1103
hsa-miR-337-3p-002157	10.3363	11.7244	8.45042	-18.4747	11.579	11.4764	10.8892	10.0576	5.10549
hsa-miR-338-5P-002658	1.49093	11.7244	11.7734	2.61091	1.00524	11.4764	1.7941	10.0576	5.38885
hsa-miR-33a#-002136	5.28409	7.66789	11.7734	11.5493	11.579	11.4764	10.8892	10.0576	11.1103
hsa-miR-33a-002135	10.3363	11.7244	11.7734	11.5493	11.579	11.4764	-2.22439	10.0576	8.48757
hsa-miR-340#-002259	5.25737	4.5369	3.20875	5.40634	11.579	7.44138	10.8892	10.0576	9.0747
hsa-miR-34a#-002316	10.3363	11.7244	4.75776	11.5493	5.65781	11.4764	10.8892	3.01037	8.5166
hsa-miR-34b-000427	10.3363	6.71507	11.7734	11.5493	11.579	11.4764	10.8892	10.0576	11.1103
hsa-miR-34b-002102	8.44755	6.34051	5.39394	3.72235	8.59977	6.5392	-9.827	-1.96122	1.41462
hsa-miR-361-3p-002116	10.3363	11.7244	1.32718	11.5493	11.579	11.4764	2.41568	2.39139	7.88234
hsa-miR-363#-001283	10.3363	11.7244	11.7734	11.5493	11.579	-10.3003	10.8892	10.0576	6.75493
hsa-miR-367#-002121	10.3363	11.7244	11.7734	11.5493	11.579	11.4764	10.8892	10.0576	11.1103
hsa-miR-374a#-002125	10.3363	11.7244	11.7734	11.5493	11.579	11.4764	10.8892	10.0576	11.1103
hsa-miR-374b#-002391	-17.1991	11.7244	11.7734	11.5493	11.579	11.4764	10.8892	-21.3359	4.83157
hsa-miR-376a#-002127	10.3363	11.7244	11.7734	11.5493	11.579	11.4764	10.8892	10.0576	11.1103
hsa-miR-377#-002128	10.3363	11.7244	11.7734	11.5493	11.579	11.4764	10.8892	10.0576	11.1103
hsa-miR-378-000567	10.3363	11.7244	11.7734	11.5493	11.579	11.4764	10.8892	10.0576	11.1103
hsa-miR-378-002243	5.22241	6.71391	4.26273	6.36081	2.6007	3.77763	2.37906	2.31563	3.48676
hsa-miR-380-5p-000570	10.3363	11.7244	11.7734	11.5493	5.53762	11.4764	10.8892	10.0576	9.90201
hsa-miR-409-3p-002332	-1.81413	-2.96003	-2.08663	-4.00081	-2.17363	-4.5441	-3.46227	0.177548	-2.80065
hsa-miR-411#-002238	10.3363	11.7244	11.7734	11.5493	11.579	11.4764	10.8892	10.0576	11.1103
hsa-miR-424#-002309	2.50852	5.12895	7.84725	11.5493	11.579	0.916632	10.8892	-1.01354	6.7841
hsa-miR-425#-002302	10.3363	11.7244	11.7734	11.5493	11.579	11.4764	10.8892	10.0576	11.1103
hsa-miR-431#-002312	10.3363	11.7244	11.7734	11.5493	11.579	11.4764	10.8892	10.0576	11.1103
hsa-miR-432#-001027	10.3363	11.7244	11.7734	11.5493	11.579	11.4764	10.8892	-6.14934	7.86889
hsa-miR-432-001026	-1.16834	-1.64386	-0.560177	-2.19083	-0.674761	-2.55672	-2.47693	0.174733	-1.5449
hsa-miR-452#-002330	10.3363	11.7244	11.7734	11.5493	11.579	11.4764	10.8892	10.0576	11.1103
hsa-miR-454#-001996	2.79657	3.69052	3.78074	3.44889	3.1368	2.5171	3.76007	10.0576	4.5841
hsa-miR-483-3p-002339	10.3363	1.61692	11.7734	2.60314	2.17349	11.4764	1.80756	-2.35503	3.14111
hsa-miR-488-001106	3.08971	11.7244	11.7734	11.5493	11.579	11.4764	10.8892	-16.5343	5.79189
hsa-miR-497#-002368	10.3363	11.7244	11.7734	11.5493	11.579	11.4764	10.8892	10.0576	11.1103
hsa-miR-497-001043	10.3363	11.7244	11.7734	11.5493	11.579	11.4764	10.8892	10.0576	11.1103
hsa-miR-500-001046	10.3363	11.7244	7.75642	11.5493	11.579	11.4764	10.8892	10.0576	11.1103
hsa-miR-505#-002087	3.64137	4.22815	4.15044	2.52415	3.98602	2.28126	2.51375	2.32139	2.72531
hsa-miR-513B-002757	10.3363	11.7244	11.7734	11.5493	11.579	11.4764	10.8892	10.0576	11.1103
hsa-miR-513C-002756	10.3363	11.7244	11.7734	11.5493	11.579	11.4764	10.8892	10.0576	11.1103
hsa-miR-516-3p-001149	10.3363	11.7244	8.68244	11.5493	11.579	11.4764	10.8892	10.0576	11.1103
hsa-miR-517#-001113	10.3363	11.7244	11.7734	11.5493	11.579	11.4764	10.8892	10.0576	11.1103
hsa-miR-518c#-001158	10.3363	11.7244	11.7734	11.5493	11.579	11.4764	10.8892	10.0576	11.1103
hsa-miR-518e#-002371	10.3363	11.7244	11.7734	11.5493	11.579	11.4764	10.8892	10.0576	11.1103
hsa-miR-518f#-002387	10.3363	11.7244	11.7734	11.5493	11.579	11.4764	10.8892	10.0576	11.1103
hsa-miR-519b-3p-002384	10.3363	11.7244	11.7734	11.5493	11.579	11.4764	10.8892	10.0576	11.1103
hsa-miR-519e#-001166	10.3363	11.7244	11.7734	11.5493	11.579	11.4764	10.8892	10.0576	11.1103
hsa-miR-520c-3p-002400	0.626704	0.98958	2.94483	3.9267	1.5675	4.44031	1.88498	0.473711	2.45864
hsa-miR-520D-3P-002743	0.280438	11.7244	2.29212	11.5493	11.579	11.4764	-0.248245	-0.89378	6.69252
hsa-miR-520h-001170	10.3363	11.7244	11.7734	11.5493	11.579	11.4764	10.8892	10.0576	11.1103
hsa-miR-524-001173	10.3363	11.7244	11.7734	11.5493	11.579	11.4764	10.8892	10.0576	11.1103
hsa-miR-541#-002200	10.3363	11.7244	11.7734	11.5493	11.579	11.4764	10.8892	10.0576	11.1103
hsa-miR-543-002376	3.04295	11.7244	11.7734	11.5493	11.579	11.4764	5.86478	10.0576	10.1054
hsa-miR-545#-002266	-3.10893	11.7244	11.7734	11.5493	-22.054	11.4764	10.8892	10.0576	4.3837
hsa-miR-548E-002881	10.3363	11.7244	11.7734	11.5493	11.579	-21.0982	10.8892	-8.48575	0.886689
hsa-miR-548G-002879	10.3363	11.7244	11.7734	11.5493	11.579	11.4764	10.8892	10.0576	11.1103
hsa-miR-548H-002816	10.3363	11.7244	11.7734	11.5493	11.579	11.4764	10.8892	10.0576	11.1103
hsa-miR-548I-002909	10.3363	11.7244	11.7734	11.5493	11.579	11.4764	10.8892	10.0576	11.1103
hsa-miR-548J-002783	10.3363	11.7244	11.7734	11.5493	11.579	11.4764	10.8892	10.0576	11.1103
hsa-miR-548K-002819	10.3363	11.7244	11.7734	11.5493	11.579	11.4764	10.8892	10.0576	11.1103
hsa-miR-548L-002904	10.3363	11.7244	11.7734	11.5493	6.1885	11.4764	10.8892	10.0576	10.0322
hsa-miR-548M-002775	10.3363	11.7244	11.7734	11.5493	11.579	11.4764	10.8892	10.0576	11.1103
hsa-miR-548N-002888	10.3363	11.7244	-3.62228	11.5493	11.579	11.4764	10.8892	10.0576	11.1103
hsa-miR-548P-002798	10.3363	11.7244	11.7734	11.5493	11.579	11.4764	10.8892	10.0576	11.1103
hsa-miR-549-001511	10.3363	11.7244	11.7734	11.5493	11.579	11.4764	10.8892	10.0576	11.1103
hsa-miR-550-001544	10.3363	11.7244	11.7734	11.5493	5.33417	11.4764	10.8892	10.0576	9.86132
hsa-miR-550-002410	10.3363	11.7244	7.83955	11.5493	11.579	7.3693	6.45486	10.0576	9.402
hsa-miR-551a-001519	-18.3251	11.7244	11.7734	11.5493	11.579	11.4764	10.8892	10.0576	11.1103
hsa-miR-551b#-002346	10.3363	11.7244	11.7734	11.5493	11.579	11.4764	10.8892	10.0576	11.1103
hsa-miR-552-001520	10.3363	-19.1373	11.7734	11.5493	11.579	11.4764	10.8892	-5.61549	7.97566
hsa-miR-553-001521	10.3363	-19.597	11.7734	11.5493	11.579	11.4764	10.8892	10.0576	11.1103
hsa-miR-554-001522	10.3363	11.7244	11.7734	11.5493	11.579	11.4764	10.8892	10.0576	11.1103
hsa-miR-555-001523	10.3363	11.7244	11.7734	11.5493	11.579	11.4764	10.8892	10.0576	11.1103
hsa-miR-557-001525	-6.92758	11.7244	-23.4465	11.5493	11.579	-10.96	10.8892	10.0576	6.623
hsa-miR-558-001526	10.3363	11.7244	11.7734	11.5493	11.579	11.4764	10.8892	10.0576	11.1103
hsa-miR-559-001527	10.3363	11.7244	11.7734	11.5493	11.579	11.4764	10.8892	10.0576	11.1103
hsa-miR-562-001529	10.3363	11.7244	11.7734	11.5493	11.579	11.4764	10.8892	10.0576	11.1103
hsa-miR-563-001530	10.3363	11.7244	1.77609	11.5493	11.579	11.4764	10.8892	10.0576	11.1103
hsa-miR-564-001531	10.3363	11.7244	-20.5976	11.5493	11.579	11.4764	10.8892	10.0576	11.1103
hsa-miR-566-001533	10.3363	11.7244	11.7734	11.5493	11.579	11.4764	10.8892	10.0576	11.1103
hsa-miR-567-001534	10.3363	11.7244	11.7734	11.5493	1.4902	11.4764	10.8892	10.0576	9.09253
hsa-miR-569-001536	10.3363	11.7244	11.7734	11.5493	11.579	11.4764	10.8892	10.0576	11.1103
hsa-miR-571-001613	-1.77533	-1.41977	-2.76987	-0.130643	-2.82303	0.398851	-2.4253	-1.97454	-1.39093
hsa-miR-572-001614	10.3363	11.7244	11.7734	11.5493	11.579	11.4764	10.8892	10.0576	11.1103
hsa-miR-573-001615	10.3363	11.7244	11.7734	11.5493	11.579	11.4764	10.8892	10.0576	11.1103
hsa-miR-575-001617	10.3363	11.7244	11.7734	11.5493	11.579	11.4764	10.8892	10.0576	11.1103
hsa-miR-577-002675	10.3363	11.7244	11.7734	11.5493	11.579	11.4764	10.8892	10.0576	11.1103
hsa-miR-578-001619	10.3363	11.7244	11.7734	11.5493	11.579	11.4764	10.8892	10.0576	11.1103
hsa-miR-580-001621	10.3363	11.7244	11.7734	11.5493	11.579	11.4764	10.8892	10.0576	11.1103
hsa-miR-581-001622	10.3363	11.7244	11.7734	11.5493	11.579	11.4764	10.8892	10.0576	11.1103
hsa-miR-583-001623	10.3363	11.7244	11.7734	11.5493	11.579	11.4764	10.8892	10.0576	11.1103
hsa-miR-584-001624	10.3363	2.94373	3.32461	3.87003	4.19471	2.66369	3.84105	10.0576	4.92542
hsa-miR-585-001625	10.3363	11.7244	11.7734	11.5493	11.579	11.4764	10.8892	10.0576	11.1103
hsa-miR-586-001539	10.3363	11.7244	11.7734	11.5493	11.579	11.4764	10.8892	10.0576	11.1103
hsa-miR-587-001540	10.3363	11.7244	11.7734	11.5493	11.579	-22.2475	10.8892	10.0576	4.3655
hsa-miR-588-001542	10.3363	11.7244	11.7734	11.5493	11.579	11.4764	10.8892	10.0576	11.1103
hsa-miR-589-001543	10.3363	11.7244	0.885431	0.948637	2.20744	0.219995	3.9674	10.0576	3.48022
hsa-miR-590-3P-002677	3.28563	3.03457	2.74666	2.31657	3.63528	3.63278	3.77	10.0576	4.68245
hsa-miR-591-001545	10.3363	11.7244	11.7734	11.5493	11.579	11.4764	10.8892	10.0576	11.1103
hsa-miR-592-001546	10.3363	11.7244	11.7734	11.5493	11.579	11.4764	10.8892	10.0576	11.1103
hsa-miR-593-001547	10.3363	11.7244	11.7734	11.5493	11.579	11.4764	10.8892	10.0576	11.1103
hsa-miR-593-002411	10.3363	11.7244	11.7734	11.5493	11.579	11.4764	10.8892	10.0576	11.1103
hsa-miR-595-001987	-21.4513	11.7244	11.7734	11.5493	11.579	11.4764	10.8892	10.0576	11.1103
hsa-miR-596-001550	10.3363	11.7244	11.7734	11.5493	11.579	11.4764	10.8892	10.0576	11.1103
hsa-miR-599-001554	10.3363	11.7244	11.7734	11.5493	11.579	11.4764	10.8892	10.0576	11.1103
hsa-miR-600-001556	10.3363	11.7244	11.7734	11.5493	11.579	11.4764	10.8892	10.0576	11.1103
hsa-miR-601-001558	5.26946	5.63879	2.28064	5.92332	4.44615	4.29275	5.95443	3.64275	4.85188
hsa-miR-603-001566	3.82429	11.7244	7.70867	6.41236	11.579	3.65233	2.15605	10.0576	6.77146
hsa-miR-604-001567	10.3363	11.7244	11.7734	11.5493	11.579	11.4764	10.8892	10.0576	11.1103
hsa-miR-605-001568	10.3363	11.7244	4.75296	11.5493	11.579	11.4764	10.8892	10.0576	11.1103
hsa-miR-606-001569	10.3363	11.7244	11.7734	11.5493	11.579	11.4764	10.8892	10.0576	11.1103
hsa-miR-607-001570	10.3363	11.7244	11.7734	11.5493	11.579	11.4764	10.8892	10.0576	11.1103
hsa-miR-608-001571	10.3363	11.7244	11.7734	11.5493	11.579	11.4764	10.8892	10.0576	11.1103
hsa-miR-609-001573	10.3363	11.7244	11.7734	11.5493	11.579	11.4764	10.8892	10.0576	11.1103
hsa-miR-613-001586	10.3363	11.7244	11.7734	11.5493	11.579	11.4764	10.8892	10.0576	11.1103
hsa-miR-614-001587	10.3363	11.7244	11.7734	11.5493	11.579	11.4764	10.8892	10.0576	11.1103
hsa-miR-616-001589	10.3363	11.7244	11.7734	11.5493	11.579	11.4764	10.8892	10.0576	11.1103
hsa-miR-617-001591	10.3363	11.7244	11.7734	11.5493	11.579	11.4764	10.8892	10.0576	11.1103
hsa-miR-620-002672	10.3363	11.7244	11.7734	11.5493	11.579	11.4764	10.8892	10.0576	11.1103
hsa-miR-621-001598	10.3363	11.7244	11.7734	11.5493	11.579	11.4764	10.8892	10.0576	11.1103
hsa-miR-622-001553	10.3363	11.7244	11.7734	11.5493	11.579	11.4764	10.8892	10.0576	11.1103
hsa-miR-623-001555	10.3363	11.7244	8.70784	11.5493	11.579	11.4764	10.8892	10.0576	11.1103
hsa-miR-624-001557	10.3363	11.7244	11.7734	11.5493	11.579	11.4764	10.8892	10.0576	11.1103
hsa-miR-625#-002432	-10.4577	-10.2872	-11.5523	-9.26708	-11.0022	-9.95045	-11.177	-11.074	-10.4941
hsa-miR-626-001559	10.3363	11.7244	11.7734	11.5493	11.579	11.4764	10.8892	10.0576	11.1103
hsa-miR-628-3p-002434	-0.43688	0	0	-0.300508	0	-1.39193	0.165768	1.06776	-0.0917816
hsa-miR-629-001562	-0.529385	0.685459	-0.238461	1.00467	0.782232	0.35034	-0.759025	0.78874	0.433391
hsa-miR-630-001563	10.3363	7.60706	11.7734	11.5493	11.579	6.12846	10.8892	10.0576	10.0407
hsa-miR-631-001564	10.3363	11.7244	11.7734	11.5493	11.579	11.4764	10.8892	10.0576	11.1103
hsa-miR-633-001574	10.3363	11.7244	4.11147	11.5493	11.579	11.4764	10.8892	10.0576	11.1103
hsa-miR-634-001576	10.3363	11.7244	11.7734	11.5493	11.579	11.4764	10.8892	10.0576	11.1103
hsa-miR-635-001578	10.3363	11.7244	11.7734	11.5493	11.579	11.4764	10.8892	10.0576	11.1103
hsa-miR-637-001581	10.3363	11.7244	11.7734	11.5493	11.579	11.4764	10.8892	10.0576	11.1103
hsa-miR-638-001582	10.3363	11.7244	11.7734	11.5493	11.579	11.4764	10.8892	10.0576	11.1103
hsa-miR-639-001583	10.3363	11.7244	11.7734	11.5493	11.579	11.4764	10.8892	10.0576	11.1103
hsa-miR-640-001584	10.3363	11.7244	11.7734	11.5493	11.579	11.4764	10.8892	10.0576	11.1103
hsa-miR-641-001585	10.3363	11.7244	11.7734	11.5493	11.579	11.4764	10.8892	10.0576	11.1103
hsa-miR-643-001594	10.3363	11.7244	11.7734	11.5493	11.579	11.4764	10.8892	10.0576	11.1103
hsa-miR-644-001596	10.3363	11.7244	11.7734	11.5493	11.579	11.4764	10.8892	10.0576	11.1103
hsa-miR-645-001597	10.3363	11.7244	11.7734	11.5493	11.579	11.4764	10.8892	10.0576	11.1103
hsa-miR-646-001599	10.3363	11.7244	11.7734	11.5493	11.579	11.4764	10.8892	10.0576	11.1103
hsa-miR-647-001600	10.3363	11.7244	11.7734	11.5493	11.579	11.4764	10.8892	10.0576	11.1103
hsa-miR-648-001601	10.3363	11.7244	11.7734	11.5493	11.579	-17.854	10.8892	10.0576	5.24421
hsa-miR-649-001602	10.3363	11.7244	11.7734	11.5493	11.579	11.4764	10.8892	10.0576	11.1103
hsa-miR-650-001603	10.3363	11.7244	11.7734	11.5493	11.579	11.4764	10.8892	5.09519	10.1178
hsa-miR-656-001510	4.5347	-19.6761	11.7734	11.5493	11.579	11.4764	10.8892	10.0576	11.1103
hsa-miR-657-001512	10.3363	11.7244	11.7734	11.5493	11.579	11.4764	10.8892	10.0576	11.1103
hsa-miR-658-001513	10.3363	11.7244	11.7734	11.5493	11.579	11.4764	10.8892	10.0576	11.1103
hsa-miR-659-001514	10.3363	11.7244	11.7734	11.5493	11.579	11.4764	4.9596	10.0576	9.92436
hsa-miR-661-001606	10.3363	11.7244	11.7734	11.5493	11.579	11.4764	10.8892	10.0576	11.1103
hsa-miR-662-001607	10.3363	11.7244	11.7734	11.5493	11.579	11.4764	10.8892	-1.98099	8.70256
hsa-miR-663B-002857	3.13314	1.52295	4.33801	1.81406	0.659489	0.660325	0.022989	3.05357	1.24209
hsa-miR-664-002897	-4.68141	-2.82508	-0.113814	-4.09435	-0.155894	-2.75145	-2.79421	10.0576	0.052343
hsa-miR-665-002681	10.3363	11.7244	11.7734	11.5493	11.579	11.4764	10.8892	10.0576	11.1103
hsa-miR-668-001992	10.3363	11.7244	11.7734	4.56883	11.579	11.4764	10.8892	10.0576	9.7142
hsa-miR-675-002005	10.3363	11.7244	11.7734	11.5493	11.579	11.4764	10.8892	10.0576	11.1103
hsa-miR-708#-002342	10.3363	11.7244	11.7734	11.5493	11.579	11.4764	10.8892	10.0576	11.1103
hsa-miR-7-2#-002314	10.3363	11.7244	11.7734	11.5493	11.579	11.4764	10.8892	10.0576	11.1103
hsa-miR-720-002895	-1.73654	-3.99121	-1.77457	-2.87842	-3.09337	-2.40817	-3.69032	-7.08417	-3.83089
hsa-miR-744#-002325	10.3363	11.7244	11.7734	3.50938	11.579	2.33263	10.8892	10.0576	7.67356
hsa-miR-765-002643	10.3363	11.7244	11.7734	11.5493	11.579	11.4764	10.8892	10.0576	11.1103
hsa-miR-766-001986	-2.68305	-2.32895	-1.42332	-2.5984	-1.91333	-2.55593	-2.60151	-0.716322	-2.0771
hsa-miR-767-3p-001995	10.3363	11.7244	11.7734	11.5493	11.579	11.4764	10.8892	10.0576	11.1103
hsa-miR-767-5p-001993	10.3363	11.7244	11.7734	11.5493	11.579	11.4764	10.8892	10.0576	11.1103
hsa-miR-769-3p-002003	10.3363	11.7244	11.7734	11.5493	11.579	11.4764	10.8892	10.0576	11.1103
hsa-miR-769-5p-001998	4.24855	7.69889	3.7352	11.5493	6.18899	2.55958	10.8892	10.0576	8.24892
hsa-miR-770-5p-002002	10.3363	11.7244	11.7734	11.5493	11.579	11.4764	10.8892	10.0576	11.1103
hsa-miR-802-002004	10.3363	11.7244	11.7734	11.5493	11.579	11.4764	10.8892	10.0576	11.1103
hsa-miR-875-5p-002203	10.3363	11.7244	5.99434	11.5493	11.579	11.4764	5.84365	2.54621	8.59889
hsa-miR-888#-002213	10.3363	11.7244	11.7734	11.5493	11.579	11.4764	10.8892	10.0576	11.1103
hsa-miR-892b-002214	10.3363	11.7244	11.7734	11.5493	3.60326	11.4764	10.8892	10.0576	9.51514
hsa-miR-9#-002231	10.3363	4.61716	11.7734	11.5493	5.56331	4.43616	10.8892	10.0576	8.49911
hsa-miR-920-002150	10.3363	11.7244	11.7734	11.5493	11.579	11.4764	10.8892	10.0576	11.1103
hsa-miR-921-002151	10.3363	11.7244	11.7734	11.5493	11.579	11.4764	10.8892	10.0576	11.1103
hsa-miR-922-002152	10.3363	11.7244	11.7734	11.5493	11.579	11.4764	10.8892	10.0576	11.1103
hsa-miR-924-002154	10.3363	11.7244	11.7734	11.5493	11.579	11.4764	10.8892	10.0576	11.1103
hsa-miR-92a-1#-002137	10.3363	11.7244	11.7734	11.5493	11.579	11.4764	10.8892	10.0576	11.1103
hsa-miR-92a-2#-002138	10.3363	11.7244	11.7734	11.5493	11.579	11.4764	10.8892	10.0576	11.1103
hsa-miR-92b#-002343	10.3363	11.7244	11.7734	11.5493	11.579	11.4764	4.84689	10.0576	9.90182
hsa-miR-93#-002139	2.1255	1.49537	1.33055	1.02958	1.5341	0.447973	0.836395	0	0.769608
hsa-miR-933-002176	10.3363	11.7244	11.7734	11.5493	11.579	11.4764	10.8892	10.0576	11.1103
hsa-miR-934-002177	10.3363	11.7244	11.7734	11.5493	7.83679	11.4764	10.8892	10.0576	10.3618
hsa-miR-935-002178	10.3363	11.7244	11.7734	11.5493	11.579	11.4764	10.8892	10.0576	11.1103
hsa-miR-936-002179	10.3363	11.7244	11.7734	11.5493	11.579	11.4764	10.8892	10.0576	11.1103
hsa-miR-937-002180	10.3363	11.7244	11.7734	11.5493	11.579	11.4764	10.8892	10.0576	11.1103
hsa-miR-938-002181	10.3363	11.7244	11.7734	11.5493	11.579	11.4764	10.8892	10.0576	11.1103
hsa-miR-939-002182	10.3363	11.7244	11.7734	11.5493	11.579	11.4764	10.8892	10.0576	11.1103
hsa-miR-941-002183	10.3363	4.93575	11.7734	11.5493	2.3608	4.67984	4.04636	4.14517	5.35629
hsa-miR-942-002187	10.3363	11.7244	11.7734	11.5493	11.579	11.4764	10.8892	10.0576	11.1103
hsa-miR-943-002188	10.3363	11.7244	11.7734	11.5493	11.579	11.4764	10.8892	10.0576	11.1103
hsa-miR-944-002189	10.3363	11.7244	11.7734	11.5493	11.579	6.47612	10.8892	10.0576	10.1102
hsa-miR-96#-002140	10.3363	11.7244	11.7734	11.5493	11.579	11.4764	10.8892	10.0576	11.1103
hsa-miR-99a#-002141	10.3363	11.7244	11.7734	11.5493	11.579	11.4764	10.8892	10.0576	11.1103
hsa-miR-99b#-002196	0	1.20243	1.02475	0	3.00986	1.43142	1.4246	3.09259	1.79169
mmu-let-7d#-001178	10.3363	11.7244	11.7734	11.5493	11.579	11.4764	10.8892	10.0576	11.1103
rno-miR-29c#-001818	10.3363	11.7244	5.45013	11.5493	11.579	5.47086	10.8892	10.0576	9.90918
rno-miR-7#-001338	0.333727	-0.877723	-0.2909	0.21287	-0.857195	-3.03371	0	1.2538	-0.484846
RNU44-001094	-20.2527	-16.1998	11.7734	11.5493	11.579	-23.6821	10.8892	10.0576	4.07858
RNU48-001006	5.72502	3.68133	3.23643	8.48816	-0.465233	3.72798	3.47182	-0.083225	3.0279
U6 snRNA-001973	-4.8277	-3.73299	-3.68385	-4.31746	-7.85657	-7.18072	-5.57555	-5.37521	-6.0611
U6 snRNA-001973	-5.23774	-3.8603	-3.59665	-4.47802	-7.76133	-6.54957	-5.18238	-4.72554	-5.73937
U6 snRNA-001973	-4.71756	-3.45698	-3.82988	-4.39924	-7.41343	-6.85519	-5.2151	-5.08324	-5.79324
U6 snRNA-001973	-4.4294	-3.45616	-3.82099	-4.90892	-7.66145	-7.16601	-5.32236	-4.7576	-5.96327
